# Supplementary material for: Effect of altitude on wing metric variation of Aedes aegypti (Diptera: Culicidae) in a region of the Colombian Central Andes
Source: PLoS One. 2020 Aug 20;15(8):e0228975. doi: 10.1371/journal.pone.0228975 (PMC7440630; doi:10.1371/journal.pone.0228975)
Supplement: S1 File — (XLSX) [file pone.0228975.s001.xlsx]

## Sheet: Hoja1
ID	RawCoord1	RawCoord2	RawCoord3	RawCoord4	RawCoord5	RawCoord6	RawCoord7	RawCoord8	RawCoord9	RawCoord10	RawCoord11	RawCoord12	RawCoord13	RawCoord14	RawCoord15	RawCoord16	RawCoord17	RawCoord18	RawCoord19	RawCoord20	RawCoord21	RawCoord22	RawCoord23	RawCoord24	RawCoord25	RawCoord26	RawCoord27	RawCoord28	RawCoord29	RawCoord30	RawCoord31	RawCoord32	RawCoord33	RawCoord34	RawCoord35	RawCoord36	RawCoord37	RawCoord38	RawCoord39	RawCoord40	RawCoord41	RawCoord42	RawCoord43	RawCoord44
M_S1_A903.JPG	1.683699	2.258196	2.886578	2.272289	3.814229	2.227523	3.900445	2.173638	3.968423	2.092396	3.95433	2.021931	3.832467	1.937373	3.678273	1.862763	3.471852	1.813852	3.149371	1.75748	2.683473	1.7409	3.34087	2.146281	3.371543	1.970533	3.048233	2.124727	3.076419	2.075816	3.0673	2.036024	2.962017	2.03105	2.952898	1.982139	2.442234	2.173638	2.601402	1.974678	1.683699	2.21343	1.613234	2.118095
M_S1_A1424.JPG	1.333951	2.091483	2.666248	2.118774	3.575121	2.041036	3.650378	1.985627	3.69669	1.906235	3.692555	1.830978	3.551965	1.751586	3.375814	1.69535	3.177334	1.651519	2.834129	1.576262	2.355296	1.562203	3.083056	2.006302	3.068997	1.809476	2.729927	1.965779	2.766315	1.929391	2.750602	1.884733	2.637303	1.87729	2.619109	1.826016	2.146892	2.023669	2.264326	1.806168	1.333951	2.038555	1.263656	1.950066
M_S1_A1420.JPG	1.126216	2.109989	2.299913	2.113321	3.127082	2.067506	3.21538	2.023357	3.270358	1.948387	3.243702	1.878415	3.153738	1.790117	3.001299	1.719312	2.78222	1.666	2.467346	1.60769	2.068339	1.590197	2.728908	1.996701	2.693922	1.817606	2.345728	1.970045	2.359889	1.936725	2.347394	1.895908	2.268259	1.892576	2.254098	1.842596	1.808443	2.025023	1.970878	1.823437	1.117053	2.070838	1.061242	1.973377
M_S1_A1422.JPG	1.228675	2.060009	2.455684	2.077502	3.294515	1.966713	3.361988	1.915067	3.411135	1.831767	3.402805	1.761795	3.286185	1.700986	3.119585	1.645175	2.908003	1.616853	2.591463	1.576036	2.169132	1.593529	2.835532	1.945055	2.819705	1.775956	2.501499	1.93256	2.533153	1.895908	2.518992	1.848427	2.405704	1.850093	2.391543	1.800113	1.928395	1.987538	2.123317	1.791783	1.230341	2.020025	1.154538	1.945888
M_S1_A1058.JPG	1.22544	1.901088	2.549412	1.968156	3.385692	1.925928	3.459384	1.87542	3.517344	1.804212	3.511548	1.727208	3.385692	1.637784	3.2292	1.566576	3.023028	1.50282	2.705904	1.410084	2.2149	1.390212	2.854944	1.84644	2.893032	1.665108	2.57094	1.808352	2.62062	1.761984	2.611512	1.713132	2.47986	1.704024	2.469924	1.651032	1.938348	1.837332	2.135412	1.62702	1.223784	1.862172	1.157544	1.724724
M_S1_A1060.JPG	1.707755	2.265153	2.769623	2.211398	3.519712	2.073289	3.559408	2.03442	3.594142	1.95172	3.580083	1.897138	3.485805	1.846691	3.353485	1.81113	3.168237	1.792109	2.908559	1.764818	2.533101	1.795417	3.15914	2.073289	3.083883	1.936007	2.83661	2.090656	2.867209	2.05096	2.849015	2.013745	2.718349	2.022015	2.705944	1.9848	2.343718	2.165086	2.434688	1.996378	1.702793	2.219668	1.622574	2.162605
M_S1_A1068.JPG	1.340567	1.677983	2.728273	1.689561	3.604066	1.673848	3.709095	1.617612	3.771947	1.544836	3.767812	1.465444	3.632184	1.367858	3.450244	1.288466	3.230262	1.209074	2.929234	1.132163	2.428899	1.118104	3.106212	1.566338	3.153351	1.374474	2.802703	1.533258	2.835783	1.489427	2.814281	1.442288	2.705117	1.439807	2.691058	1.391014	2.099753	1.596937	2.349507	1.367858	1.340567	1.626709	1.275234	1.519199
M_S1_A1098.JPG	1.276061	2.002994	2.567835	2.046825	3.453552	1.983146	3.538733	1.929391	3.590834	1.85248	3.603239	1.784666	3.462649	1.699485	3.294768	1.63746	3.094634	1.595283	2.760526	1.537393	2.303195	1.535739	2.996221	1.925256	2.976373	1.738354	2.610012	1.896311	2.638957	1.859923	2.631514	1.813611	2.528966	1.811957	2.517388	1.765645	1.9848	1.945104	2.193204	1.751586	1.272753	1.96826	1.180129	1.871501
M_S1_A899.JPG	0.938428	2.26317	2.331977	2.327003	3.198282	2.260683	3.289472	2.200995	3.354963	2.118095	3.337554	2.042656	3.223981	1.963072	3.049891	1.893436	2.838496	1.845354	2.496119	1.771573	1.995403	1.759967	2.701711	2.200995	2.732384	2.002035	2.339438	2.166177	2.376743	2.121411	2.37094	2.077474	2.252393	2.069184	2.248248	2.015299	1.730123	2.214259	1.863592	1.999548	0.938428	2.228352	0.862989	2.134675
M_S1_A1184.JPG	1.7226	1.705275	2.804175	1.76385	3.6267	1.7589	3.696	1.72095	3.739725	1.65165	3.762825	1.579875	3.634125	1.505625	3.5013	1.43385	3.318975	1.376925	3.0426	1.3134	2.604525	1.279575	3.175425	1.677225	3.234825	1.51305	2.9139	1.640925	2.957625	1.60545	2.957625	1.55925	2.87595	1.556775	2.87595	1.497375	2.406525	1.6566	2.550075	1.4718	1.7226	1.655775	1.650825	1.54605
M_S1_A1186.JPG	1.258663	1.929228	2.656437	1.940057	3.564407	1.885912	3.656037	1.822604	3.707683	1.728475	3.707683	1.655171	3.595228	1.563541	3.404471	1.486072	3.168732	1.426929	2.820538	1.361122	2.331567	1.337798	3.058776	1.798447	3.087098	1.601026	2.703085	1.775123	2.745568	1.728475	2.745568	1.669332	2.602292	1.678495	2.606457	1.612688	2.006697	1.831767	2.202452	1.610189	1.235339	1.890077	1.162868	1.803445
M_S1_A1188.JPG	1.063062	2.169076	2.409442	2.130254	3.354386	2.022874	3.43616	1.969184	3.505544	1.874194	3.508022	1.802332	3.371732	1.712298	3.17184	1.63548	2.925692	1.589224	2.566382	1.550402	2.09391	1.545446	2.838136	1.96175	2.805096	1.768466	2.478826	1.966706	2.501954	1.907234	2.49452	1.856022	2.397052	1.8585	2.37888	1.799854	1.79655	2.050958	2.004702	1.820504	1.05728	2.12282	0.968072	2.01544
M_S1_A1190.JPG	1.423125	2.1714	2.693625	2.233275	3.6168	2.177175	3.716625	2.117775	3.777675	2.030325	3.76035	1.951125	3.63165	1.876875	3.444375	1.815825	3.21915	1.769625	2.924625	1.715175	2.429625	1.682175	3.1218	2.11035	3.16305	1.92555	2.744775	2.09715	2.78355	2.05095	2.7885	2.00475	2.673	2.002275	2.66805	1.936275	2.0889	2.13345	2.322375	1.923075	1.419825	2.135925	1.340625	2.048475
M_S1_A1192.JPG	1.369488	1.881384	2.757258	1.846482	3.734514	1.750086	3.834234	1.673634	3.873291	1.590534	3.870798	1.522392	3.720387	1.43763	3.564159	1.377798	3.311535	1.327107	2.976642	1.273092	2.430675	1.269768	3.205998	1.690254	3.220125	1.491645	2.822907	1.681944	2.845344	1.633746	2.840358	1.588872	2.729004	1.590534	2.718201	1.522392	2.12736	1.772523	2.328462	1.531533	1.366164	1.833186	1.270599	1.769199
M_S1_A1194.JPG	1.489524	2.113356	2.919	2.1267	3.86559	2.035794	3.947322	1.969908	3.997362	1.881504	3.99069	1.80978	3.84057	1.712202	3.637074	1.640478	3.426906	1.590438	3.059946	1.533726	2.542866	1.527888	3.304308	1.975746	3.339336	1.768914	2.963202	1.9599	2.990724	1.916532	2.978214	1.85982	2.878134	1.85982	2.862288	1.79727	2.238456	2.035794	2.445288	1.790598	1.486188	2.079162	1.395282	1.957398
M_S1_A1240.JPG	1.654344	1.91682	2.932776	1.963188	3.74256	1.9044	3.832812	1.848096	3.918096	1.744596	3.904848	1.675872	3.781476	1.590588	3.609252	1.526004	3.385692	1.479636	3.079332	1.410084	2.618964	1.397664	3.244104	1.832364	3.251556	1.65186	2.958444	1.80918	2.991564	1.762812	2.97666	1.727208	2.87316	1.721412	2.853288	1.665108	2.36394	1.853064	2.526228	1.649376	1.65186	1.876248	1.58976	1.785996
M_S1_A1244.JPG	1.253592	2.01204	2.581704	2.040192	3.446964	1.99134	3.533904	1.93752	3.587724	1.848924	3.575304	1.781028	3.456072	1.696572	3.292956	1.631988	3.0843	1.574028	2.775456	1.501992	2.32254	1.488744	2.956788	1.922616	2.967552	1.736316	2.609856	1.886184	2.631384	1.851408	2.631384	1.811664	2.523744	1.806696	2.522916	1.750392	2.022804	1.93752	2.174328	1.735488	1.242	1.965672	1.17576	1.86714
M_S1_A1246.JPG	1.34377	1.96544	2.70995	2.03765	3.64287	2.01524	3.70844	1.95631	3.75741	1.88327	3.77152	1.80193	3.61216	1.70316	3.44865	1.63261	3.25609	1.58364	2.91828	1.5106	2.49	1.46329	3.06851	1.93058	3.11333	1.75711	2.71908	1.91398	2.76639	1.8675	2.76639	1.8177	2.69335	1.81106	2.69916	1.7596	2.09575	1.92809	2.35139	1.71727	1.33381	1.92311	1.24998	1.82932
M_S1_A1426.JPG	1.286812	2.05096	2.633168	2.093137	3.484151	2.053441	3.561062	1.998032	3.611509	1.906235	3.601585	1.834286	3.469265	1.755721	3.312135	1.687907	3.104558	1.640768	2.777066	1.5713	2.306503	1.5713	2.932542	1.987281	2.9772	1.800379	2.626552	1.955028	2.65467	1.915332	2.648054	1.867366	2.557084	1.857442	2.558738	1.806995	2.008783	1.979838	2.217187	1.808649	1.290947	2.008783	1.227268	1.921121
M_S1_A1428.JPG	1.353757	1.996232	2.656116	2.019444	3.467707	1.932399	3.546462	1.876856	3.582109	1.798101	3.582109	1.730123	3.462733	1.658	3.301078	1.587535	3.105434	1.542769	2.792901	1.498003	2.34607	1.489713	3.020047	1.89012	2.991032	1.706911	2.666893	1.871053	2.68596	1.822142	2.676012	1.779034	2.563268	1.783179	2.554149	1.728465	2.075816	1.932399	2.207627	1.73261	1.345467	1.962243	1.275002	1.861934
M_S1_A1446.JPG	1.535308	1.853644	2.798704	1.849499	3.62273	1.753335	3.701485	1.691989	3.754541	1.610747	3.747909	1.545256	3.644284	1.478936	3.471852	1.41759	3.271234	1.372824	2.950411	1.332203	2.498606	1.33469	3.131133	1.723491	3.173412	1.531992	2.828548	1.702766	2.852589	1.659658	2.84347	1.615721	2.719949	1.617379	2.714146	1.565981	2.181928	1.772402	2.380059	1.560178	1.528676	1.817168	1.449921	1.725978
M_S1_A1448.JPG	1.083264	2.014272	2.343744	2.07168	3.180736	2.005952	3.266432	1.954368	3.317184	1.867008	3.313024	1.802944	3.209024	1.719744	3.063424	1.644864	2.83296	1.608256	2.503488	1.563328	2.0592	1.550848	2.640768	1.920256	2.64576	1.771328	2.388672	1.931072	2.422784	1.887808	2.414464	1.841216	2.294656	1.83456	2.285504	1.785472	1.772992	1.966848	1.89696	1.774656	1.076608	1.98016	1.00256	1.890304
M_S1_A893.JPG	1.850475	2.228325	3.0888	2.2407	3.934425	2.1714	4.003725	2.117775	4.0623	2.033625	4.04745	1.94865	3.921225	1.871925	3.75705	1.8051	3.5475	1.756425	3.25545	1.7028	2.781075	1.7127	3.452625	2.11035	3.457575	1.9305	3.11685	2.099625	3.14985	2.04105	3.142425	2.002275	3.03765	1.99485	3.026925	1.9437	2.53275	2.145825	2.706825	1.951125	1.845525	2.1945	1.7688	2.099625
M_S1_A1342.JPG	1.103946	2.327904	2.395308	2.28927	3.243612	2.192274	3.320058	2.138022	3.372666	2.05089	3.372666	1.979376	3.241968	1.888956	3.060306	1.821552	2.870424	1.787028	2.562174	1.743462	2.070618	1.749216	2.766852	2.146242	2.777538	1.945674	2.442162	2.135556	2.475864	2.087058	2.461068	2.04267	2.341056	2.041026	2.32626	1.983486	1.79196	2.217756	1.971156	1.987596	1.095726	2.279406	1.01928	2.20296
M_S1_A1344.JPG	1.654686	2.054178	2.937006	2.11254	3.78942	2.084592	3.876552	2.02623	3.920118	1.936632	3.920118	1.851966	3.802572	1.782918	3.64968	1.708938	3.447468	1.643178	3.130998	1.579062	2.641086	1.540428	3.317592	2.008146	3.34554	1.803468	2.995368	1.959648	3.034002	1.91115	3.026604	1.872516	2.911524	1.867584	2.895906	1.811688	2.349276	1.987596	2.53587	1.788672	1.65222	2.00568	1.580706	1.91937
M_S1_A1032.JPG	1.651852	1.944128	2.78319	2.146094	3.607474	2.214237	3.687111	2.16744	3.729803	2.099297	3.752791	2.028691	3.659197	1.923603	3.508954	1.830009	3.312735	1.752835	3.024564	1.654315	2.600107	1.595203	3.150998	2.080414	3.195332	1.897331	2.867753	2.014734	2.895667	1.979431	2.89813	1.930171	2.820956	1.912109	2.818493	1.862849	2.277454	1.975326	2.495019	1.797169	1.651852	1.912109	1.586993	1.83904
M_S1_A864.JPG	1.710143	2.063994	2.966273	2.1346	3.795483	2.108328	3.872657	2.061531	3.928485	1.989283	3.912065	1.909646	3.813545	1.82262	3.650166	1.742983	3.467083	1.705217	3.139504	1.637895	2.675639	1.640358	3.345575	2.03608	3.352964	1.852176	3.031132	1.995851	3.054941	1.963011	3.043447	1.92114	2.953958	1.916214	2.942464	1.866954	2.431802	2.023765	2.631305	1.837398	1.710143	2.03608	1.628043	1.984357
M_S1_A866.JPG	1.307487	2.237035	2.610012	2.291617	3.503999	2.220495	3.575121	2.16674	3.6388	2.079078	3.636319	1.998859	3.497383	1.91864	3.334464	1.859923	3.150043	1.805341	2.812627	1.741662	2.352815	1.725122	2.975546	2.159297	3.01855	1.974876	2.695193	2.13366	2.714214	2.088175	2.711733	2.043517	2.610012	2.041036	2.58851	1.991416	2.03442	2.180799	2.220495	1.977357	1.302525	2.192377	1.220652	2.112158
M_S1_A868.JPG	1.458828	2.13366	2.794433	2.187415	3.690901	2.118774	3.782698	2.065019	3.839761	1.9848	3.824875	1.907062	3.714057	1.830978	3.534598	1.755721	3.322886	1.70362	2.982989	1.630844	2.494232	1.628363	3.178988	2.069981	3.204625	1.86902	2.825032	2.031939	2.855631	1.993897	2.844053	1.95172	2.73737	1.937661	2.72083	1.890522	2.164259	2.071635	2.387549	1.873155	1.456347	2.088175	1.382744	2.020361
M_S1_A870.JPG	1.191707	2.198993	2.543852	2.213879	3.419645	2.109677	3.492421	2.05096	3.537079	1.970741	3.530463	1.883079	3.403105	1.80286	3.228608	1.734219	3.006145	1.701139	2.667075	1.63746	2.213879	1.633325	2.862247	2.069981	2.874652	1.876463	2.537236	2.057576	2.570316	2.006302	2.557911	1.958336	2.481827	1.947585	2.480173	1.899619	1.949239	2.121255	2.107196	1.893003	1.185091	2.151854	1.094948	2.062538
M_S1_A872.JPG	1.253732	2.222976	2.614974	2.230419	3.549484	2.142757	3.636319	2.086521	3.70496	1.993897	3.693382	1.911197	3.558581	1.826843	3.376641	1.760683	3.145908	1.711063	2.789471	1.658962	2.319735	1.649865	3.022685	2.093137	3.01855	1.890522	2.668729	2.0675	2.701809	2.015399	2.686096	1.96826	2.593472	1.965779	2.586856	1.904581	2.055922	2.131179	2.222976	1.911197	1.257867	2.189896	1.161108	2.114639
M_S1_A874.JPG	1.450558	2.260191	2.562873	2.279212	3.45686	2.225457	3.527982	2.175837	3.558581	2.10058	3.544522	2.031939	3.44032	1.973222	3.282363	1.913678	3.086364	1.873982	2.806011	1.821881	2.357777	1.824362	2.961487	2.189896	2.975546	2.024496	2.657151	2.16674	2.701809	2.126217	2.697674	2.086521	2.595953	2.08404	2.593472	2.031939	2.107196	2.197339	2.253575	2.022015	1.448904	2.227938	1.408381	2.140276
M_S1_A1452.JPG	1.537186	2.055088	2.639896	2.065	3.41551	1.99892	3.495632	1.939448	3.546844	1.855196	3.540236	1.80068	3.431204	1.724688	3.264352	1.666868	3.06859	1.621438	2.781142	1.579312	2.368968	1.590876	2.971948	1.94936	2.98599	1.777552	2.672936	1.925406	2.698542	1.888236	2.696064	1.847762	2.6019	1.843632	2.59777	1.803158	2.128602	1.977444	2.338406	1.80068	1.529752	2.017918	1.454586	1.93284
M_S1_A876.JPG	1.777875	2.17965	3.06735	2.2011	3.865125	2.149125	3.975675	2.0955	4.0326	2.017125	4.035075	1.949475	3.91215	1.873575	3.7455	1.796025	3.51945	1.7424	3.2208	1.673925	2.7357	1.68795	3.3924	2.083125	3.4254	1.90905	3.107775	2.050125	3.124275	2.017125	3.114375	1.97505	3.03435	1.965975	3.0228	1.911525	2.523675	2.109525	2.700225	1.895025	1.777875	2.145	1.706925	2.076525
M_S1_A905.JPG	1.253868	2.116212	2.274804	2.215332	2.974426	2.161642	3.054548	2.112082	3.092544	2.034438	3.090066	1.984878	2.99838	1.930362	2.83318	1.871716	2.670458	1.83372	2.41605	1.794072	2.053436	1.758554	2.590336	2.121168	2.583728	1.963402	2.286368	2.095562	2.31693	2.062522	2.311974	2.024526	2.222766	2.003876	2.222766	1.960924	1.81307	2.10217	1.963402	1.93284	1.256346	2.08152	1.202656	2.022048
M_S1_A907.JPG	1.098279	2.154789	2.22768	2.159703	3.017196	2.066337	3.086811	2.012283	3.122028	1.944306	3.113019	1.892709	3.014739	1.829646	2.867319	1.760031	2.673216	1.717443	2.379195	1.675674	1.970514	1.661751	2.589678	2.037672	2.583945	1.862406	2.255526	2.01474	2.288286	1.974609	2.280915	1.93284	2.190006	1.925469	2.17854	1.876329	1.73628	2.070432	1.90008	1.878786	1.096641	2.117115	1.02375	2.072889
M_S1_A862.JPG	1.240344	2.242224	2.334132	2.270376	3.14226	2.195028	3.203532	2.145348	3.246588	2.079108	3.250728	2.001276	3.130668	1.92096	2.97252	1.873764	2.787876	1.833192	2.507184	1.802556	2.100636	1.798416	2.729088	2.150316	2.738196	1.982232	2.397888	2.137896	2.414448	2.105604	2.4219	2.065032	2.346552	2.05758	2.348208	1.996308	1.866312	2.197512	2.039364	2.008728	1.240344	2.216556	1.162512	2.150316
M_S1_A1436.JPG	1.54875	2.142644	2.78362	2.137688	3.579884	2.038568	3.653398	1.984878	3.70048	1.894844	3.690568	1.843632	3.561712	1.770118	3.474156	1.737078	3.219748	1.692474	2.918258	1.640436	2.474696	1.637958	3.139626	2.005528	3.144582	1.828764	2.819138	1.996442	2.842266	1.955968	2.844744	1.907234	2.698542	1.908886	2.689456	1.861804	2.21781	2.057566	2.408616	1.847762	1.543794	2.10217	1.452108	2.046002
M_S1_A947.JPG	1.602078	2.12487	2.734794	2.148708	3.578988	2.07144	3.635706	2.033628	3.683382	1.967868	3.680094	1.897998	3.577344	1.84128	3.408012	1.773054	3.198402	1.699074	2.906592	1.644	2.460246	1.646466	3.154836	2.041026	3.147438	1.852788	2.78658	2.00979	2.81946	1.967868	2.812062	1.918548	2.725752	1.914438	2.72082	1.862652	2.270364	2.061576	2.406816	1.85772	1.599612	2.090346	1.522344	2.041026
M_S1_A1112.JPG	1.357128	2.120152	2.55852	2.139928	3.45668	2.062472	3.529192	2.01468	3.583576	1.92816	3.578632	1.84576	3.4402	1.773248	3.263864	1.7098	3.054568	1.66448	2.738976	1.613392	2.304728	1.613392	2.95816	2.019624	2.95816	1.834224	2.626088	1.999024	2.654928	1.953704	2.649984	1.91168	2.532152	1.909208	2.532152	1.863888	2.041048	2.052584	2.17124	1.863888	1.352184	2.078952	1.263192	2.01056
M_S1_A989.JPG	1.469878	1.944749	2.83112	1.976023	3.815428	1.893723	3.897728	1.831175	3.954515	1.740645	3.939701	1.671513	3.831065	1.58839	3.613793	1.518435	3.389114	1.46494	3.027817	1.443542	2.562822	1.379348	3.280478	1.846812	3.301053	1.624602	2.878031	1.815538	2.911774	1.774388	2.914243	1.722539	2.803138	1.715132	2.792439	1.669044	2.218808	1.883024	2.39493	1.640239	1.46494	1.908537	1.358773	1.815538
M_S1_A1034.JPG	1.268445	1.948233	2.592718	1.930171	3.491713	1.875985	3.57956	1.81441	3.627999	1.7241	3.638672	1.651852	3.504849	1.566468	3.326692	1.489294	3.08696	1.435108	2.788116	1.37107	2.311936	1.373533	2.986798	1.798811	3.00486	1.615728	2.654293	1.780749	2.674818	1.739699	2.669892	1.695365	2.559057	1.685513	2.554131	1.638716	2.007345	1.844787	2.185502	1.638716	1.265161	1.917035	1.183061	1.85546
M_S1_A1036.JPG	0.721659	2.056605	2.102581	2.107507	2.945748	2.056605	3.056583	1.996672	3.089423	1.930171	3.102559	1.85546	2.976125	1.762687	2.803715	1.692902	2.56973	1.63379	2.252003	1.568931	1.801274	1.545943	2.453148	1.984357	2.509797	1.788138	2.162514	1.950696	2.198638	1.903899	2.187965	1.857923	2.061531	1.852997	2.056605	1.801274	1.417867	1.996672	1.68305	1.790601	0.716733	2.025407	0.642022	1.958085
M_S1_A1038.JPG	0.999945	1.978492	2.333205	1.99166	3.291177	1.908537	3.381707	1.841874	3.443432	1.751344	3.427795	1.671513	3.288708	1.58839	3.118347	1.515966	2.854164	1.474816	2.490398	1.410622	2.022934	1.392516	2.735652	1.846812	2.758696	1.642708	2.397399	1.831175	2.433611	1.787556	2.425381	1.746406	2.315099	1.735707	2.315099	1.673982	1.710194	1.890431	1.898661	1.676451	0.992538	1.944749	0.915176	1.869856
M_S1_A1272.JPG	1.218696	1.807856	2.697776	1.8128	3.667624	1.732872	3.768152	1.667776	3.822536	1.57796	3.81512	1.510392	3.679984	1.440352	3.491288	1.352184	3.253976	1.308512	2.881528	1.241768	2.289072	1.24424	3.14768	1.678488	3.173224	1.463424	2.747216	1.657888	2.777704	1.61092	2.77276	1.559832	2.617848	1.556536	2.607136	1.49968	1.942168	1.72216	2.188544	1.497208	1.218696	1.758416	1.119816	1.694144
M_S1_A1274.JPG	1.563444	1.906218	2.840832	1.98924	3.676806	1.958004	3.772158	1.896354	3.836274	1.819086	3.842028	1.74675	3.704754	1.65633	3.539532	1.588926	3.325812	1.542894	3.006054	1.491108	2.539158	1.468092	3.18114	1.880736	3.212376	1.69743	2.8359	1.847034	2.877	1.810866	2.877	1.769766	2.802198	1.754148	2.789046	1.70565	2.275296	1.880736	2.448738	1.694964	1.558512	1.873338	1.431924	1.813332
M_S1_A1276.JPG	0.946776	2.161352	2.234688	2.141576	3.199592	2.069064	3.32072	2.003968	3.385816	1.914152	3.398176	1.839168	3.284464	1.740288	3.108952	1.662832	2.860928	1.601032	2.486008	1.538408	1.963592	1.562304	2.71096	1.999024	2.70272	1.802912	2.340984	1.98584	2.350872	1.94464	2.33604	1.892728	2.242928	1.887784	2.2248	1.830928	1.678488	2.060824	1.818568	1.856472	0.949248	2.12592	0.856136	2.069064
M_S1_A1290.JPG	0.62831	1.94552	1.88908	2.03931	2.69086	2.03433	2.78797	1.99532	2.85022	1.91481	2.87097	1.83679	2.73319	1.743	2.56387	1.65917	2.35803	1.6019	2.06587	1.52886	1.60522	1.49234	2.23021	1.94054	2.26922	1.75296	1.9173	1.89157	1.95382	1.85256	1.94884	1.81023	1.85505	1.78948	1.84509	1.74549	1.30559	1.91232	1.49566	1.71644	0.62831	1.92228	0.54448	1.81853
M_S1_A1292.JPG	1.133272	1.651174	2.488738	1.708168	3.466722	1.641262	3.583188	1.571052	3.611272	1.493408	3.596404	1.433936	3.484894	1.352988	3.298218	1.2803	3.07272	1.231566	2.70928	1.153922	2.22194	1.13575	2.968644	1.58179	2.98186	1.386854	2.569686	1.55288	2.595292	1.514058	2.58538	1.464498	2.49452	1.457064	2.481304	1.397592	1.82546	1.596658	2.076564	1.39181	1.122534	1.61483	1.042412	1.53223
M_S1_A1294.JPG	1.429956	1.896948	2.874816	1.907712	3.872556	1.8216	3.950388	1.757016	4.000068	1.673388	3.98682	1.593072	3.87504	1.51524	3.667212	1.44486	3.446136	1.40346	3.05118	1.364544	2.510496	1.380276	3.302892	1.77192	3.326904	1.569888	2.936916	1.75122	2.96838	1.723068	2.96838	1.657656	2.850804	1.660968	2.820168	1.608804	2.15694	1.824084	2.416932	1.611288	1.419192	1.863	1.34136	1.77192
M_S1_A1296.JPG	1.353008	1.667451	2.767591	1.731489	3.623073	1.690439	3.720772	1.623117	3.772495	1.532807	3.777421	1.479442	3.643598	1.391595	3.512238	1.319347	3.280716	1.255309	2.927686	1.179777	2.448222	1.144474	3.141146	1.613265	3.169881	1.407194	2.829166	1.579604	2.860364	1.530344	2.847228	1.481905	2.731467	1.473695	2.726541	1.414583	2.043469	1.605055	2.306189	1.391595	1.339872	1.620654	1.278297	1.507356
M_S1_A1298.JPG	1.397454	1.952979	2.743882	1.924174	3.658235	1.792494	3.733128	1.735707	3.781685	1.640239	3.753703	1.576045	3.645067	1.501152	3.464007	1.446834	3.239328	1.41556	2.885438	1.379348	2.413036	1.394985	3.151267	1.764512	3.169373	1.572753	2.808076	1.76122	2.836058	1.717601	2.828651	1.676451	2.725776	1.676451	2.717546	1.622133	2.143915	1.857511	2.288763	1.645177	1.392516	1.911829	1.299517	1.85175
M_S1_A1300.JPG	1.252846	1.427719	2.618169	1.479442	3.566424	1.425256	3.679722	1.360397	3.726519	1.275834	3.718309	1.210975	3.597622	1.120665	3.427675	1.045954	3.236382	0.986842	2.839839	0.914594	2.34806	0.904742	3.08696	1.360397	3.063972	1.156789	2.669892	1.324273	2.708479	1.28076	2.708479	1.229037	2.613243	1.215901	2.60257	1.172388	2.038543	1.37107	2.242151	1.156789	1.23971	1.383385	1.133801	1.319347
M_S1_A1302.JPG	1.276473	1.694557	2.629485	1.821299	3.552068	1.797432	3.647536	1.748875	3.699385	1.665752	3.706792	1.590859	3.570174	1.511028	3.40722	1.438604	3.182541	1.371941	2.885438	1.291287	2.376824	1.236969	3.025348	1.722539	3.06979	1.526665	2.69944	1.676451	2.74059	1.632832	2.758696	1.578514	2.640184	1.560408	2.642653	1.513497	1.976023	1.671513	2.257489	1.472347	1.278942	1.665752	1.185943	1.565346
M_S1_A1346.JPG	1.583994	2.4249	2.85645	2.370648	3.86751	2.244882	3.965328	2.17008	4.009716	2.077194	4.001496	2.004858	3.862578	1.916904	3.679272	1.855254	3.4113	1.81662	3.052086	1.764834	2.57286	1.792782	3.289644	2.21118	3.32088	1.994172	2.972352	2.208714	3.013452	2.148708	2.997834	2.097744	2.900016	2.092812	2.881932	2.037738	2.283516	2.308998	2.487372	2.061576	1.571664	2.376402	1.486176	2.316396
M_S1_A1348.JPG	1.02176	2.303904	2.232216	2.358288	2.992768	2.309672	3.070224	2.252816	3.11884	2.172064	3.124608	2.099552	3.005128	2.027864	2.85516	1.960296	2.659048	1.919096	2.3484	1.869656	1.95288	1.849056	2.568408	2.247048	2.59972	2.066592	2.25776	2.21656	2.281656	2.182776	2.270944	2.139104	2.200904	2.12592	2.191016	2.078952	1.699088	2.260232	1.875424	2.071536	1.019288	2.270944	0.936888	2.20832
M_S1_A1350.JPG	1.54422	2.011212	2.760552	2.019492	3.760776	1.977264	3.861792	1.920132	3.91644	1.839816	3.913956	1.761984	3.768228	1.679184	3.596832	1.60632	3.352572	1.549188	3.037932	1.483776	2.54196	1.463076	3.267288	1.899432	3.300408	1.702368	2.900484	1.868796	2.931948	1.82988	2.926152	1.790136	2.817684	1.77192	2.811888	1.720584	2.2563	1.930896	2.45088	1.702368	1.538424	1.98306	1.434924	1.907712
M_S1_A1352.JPG	1.236824	2.042696	2.547808	2.050936	3.468216	1.996552	3.579456	1.934752	3.631368	1.856472	3.641256	1.779016	3.502	1.696616	3.338848	1.61916	3.113896	1.574664	2.757104	1.512864	2.302256	1.50792	2.977112	1.92404	3.013368	1.732872	2.62032	1.90344	2.64092	1.859768	2.64092	1.810328	2.532152	1.8128	2.526384	1.753472	1.942168	1.960296	2.159704	1.755944	1.234352	2.012208	1.143712	1.955352
M_S1_A1354.JPG	1.184912	2.012208	2.477768	2.017152	3.37016	1.94464	3.4814	1.8746	3.545672	1.7922	3.538256	1.706504	3.388288	1.634816	3.215248	1.57796	2.997712	1.523576	2.68212	1.474136	2.211616	1.469192	2.967224	1.880368	2.891416	1.70156	2.577472	1.877896	2.609608	1.830928	2.607136	1.779016	2.470352	1.769128	2.45964	1.717216	1.984192	1.926512	2.12592	1.714744	1.18244	1.971008	1.0918	1.896024
M_S1_A1356.JPG	0.93936	1.896024	2.247872	1.910856	3.111424	1.810328	3.186408	1.740288	3.248208	1.66036	3.235848	1.59856	3.116368	1.517808	2.95404	1.442824	2.707664	1.391736	2.364056	1.331584	1.934752	1.329112	2.575824	1.769128	2.61208	1.572192	2.263528	1.746056	2.312144	1.704032	2.299784	1.662832	2.221504	1.647176	2.214088	1.585376	1.645528	1.817744	1.828456	1.603504	0.93936	1.846584	0.843776	1.789728
M_S1_A1358.JPG	1.396008	2.097324	2.596608	2.08656	3.459384	2.021976	3.534732	1.967328	3.5811	1.889496	3.578616	1.816632	3.44862	1.754532	3.272256	1.681668	3.066912	1.636956	2.78622	1.593072	2.336616	1.613772	3.011436	1.973124	3.007296	1.790136	2.669472	1.949112	2.69514	1.915164	2.687688	1.878732	2.619792	1.865484	2.609028	1.819116	2.108088	2.011212	2.26872	1.834848	1.398492	2.055924	1.325628	2.00376
M_S1_A1360.JPG	1.662832	2.24952	2.930144	2.21656	3.863736	2.128392	3.95932	2.06412	4.013704	1.978424	4.00876	1.910856	3.87692	1.828456	3.69564	1.76336	3.4608	1.714744	3.136968	1.662832	2.643392	1.662832	3.333904	2.078952	3.375104	1.885312	3.025728	2.058352	3.049624	2.01468	3.03644	1.96524	2.9252	1.96524	2.912016	1.914152	2.382184	2.141576	2.534624	1.919096	1.648	2.210792	1.57796	2.133336
M_S1_A1362.JPG	1.47384	1.959048	2.840868	2.001276	3.711096	1.928412	3.776508	1.8837	3.831156	1.814148	3.838608	1.743768	3.71358	1.64772	3.532248	1.579824	3.32442	1.52766	2.983284	1.463076	2.531196	1.442376	3.206844	1.878732	3.196908	1.686636	2.84832	1.844784	2.874816	1.803384	2.871504	1.761984	2.749788	1.748736	2.739024	1.699884	2.24802	1.899432	2.391264	1.679184	1.463076	1.925928	1.375308	1.8216
M_S1_A1364.JPG	1.211364	2.21904	2.565144	2.224836	3.417984	2.133756	3.516516	2.060892	3.542184	1.99548	3.537216	1.91268	3.409704	1.832364	3.24576	1.766952	3.03048	1.7181	2.676924	1.652688	2.222352	1.645236	2.9394	2.081592	2.96838	1.873764	2.619792	2.070828	2.64546	2.011212	2.630556	1.959048	2.528712	1.951596	2.515464	1.899432	1.882044	2.154456	2.105604	1.894464	1.203912	2.175156	1.099584	2.10726
M_S1_A1366.JPG	1.296359	2.267602	2.61078	2.311115	3.595159	2.265139	3.692858	2.20028	3.759359	2.123106	3.765106	2.045932	3.641135	1.963832	3.442453	1.871059	3.203542	1.8062	2.86529	1.739699	2.360375	1.697828	3.077108	2.187965	3.115695	1.973684	2.710942	2.144452	2.751992	2.100118	2.751992	2.048395	2.641157	2.035259	2.641157	1.97861	2.015555	2.195354	2.252003	1.960548	1.286507	2.218342	1.208512	2.156767
M_S1_A1368.JPG	1.752048	1.85058	3.025512	1.868796	3.906504	1.814148	4.00752	1.757016	4.072104	1.681668	4.0779	1.595556	3.918924	1.51524	3.731796	1.44486	3.521484	1.39518	3.194424	1.335564	2.72412	1.330596	3.42792	1.736316	3.451104	1.549188	3.098376	1.712304	3.124044	1.673388	3.115764	1.631988	2.900484	1.629504	2.898	1.582308	2.422728	1.77192	2.63304	1.55664	1.741284	1.814148	1.660968	1.741284
M_S1_A1442.JPG	1.63827	2.221935	2.84902	2.24949	3.62724	2.16766	3.716585	2.110045	3.76084	2.02571	3.753325	1.954735	3.63225	1.876245	3.467755	1.811115	3.265685	1.766025	2.94588	1.72177	2.52671	1.729285	3.182185	2.110045	3.182185	1.926345	2.833155	2.09919	2.84902	2.05744	2.84902	2.0207	2.7889	2.009845	2.77053	1.95724	2.345515	2.156805	2.45323	1.954735	1.63326	2.19104	1.557275	2.13092
M_S1_A919.JPG	1.325853	2.079721	2.611379	2.146384	3.438494	2.094535	3.531493	2.048447	3.593218	1.955448	3.58828	1.893723	3.474706	1.8106	3.314221	1.748875	3.115055	1.697026	2.787501	1.635301	2.338143	1.611434	2.999012	2.037748	3.014649	1.85175	2.663228	1.996598	2.701909	1.957917	2.69944	1.914298	2.601503	1.90113	2.596565	1.857511	2.077252	2.035279	2.236914	1.831175	1.328322	2.035279	1.250137	1.968616
M_S1_A921.JPG	1.411575	2.3067	2.59215	2.27865	3.3792	2.172225	3.454275	2.112825	3.485625	2.03775	3.48315	1.96515	3.36105	1.890075	3.21915	1.843875	3.017025	1.81005	2.708475	1.7688	2.294325	1.79685	2.985675	2.135925	2.9601	1.95195	2.654025	2.117775	2.67465	2.089725	2.66475	2.0559	2.548425	2.053425	2.540175	2.0064	2.094675	2.213475	2.211825	2.017125	1.4091	2.2704	1.33155	2.21925
M_S1_A923.JPG	1.441896	1.821299	2.660759	1.906068	3.502688	1.867387	3.575112	1.823768	3.62943	1.753813	3.618731	1.689619	3.505157	1.617195	3.361132	1.552178	3.148798	1.501152	2.846757	1.451772	2.415505	1.41556	3.064029	1.813069	3.055799	1.647646	2.710139	1.776857	2.746351	1.743937	2.735652	1.704433	2.629485	1.689619	2.622078	1.640239	2.147207	1.797432	2.26325	1.627071	1.449303	1.776857	1.376879	1.701964
M_S1_A925.JPG	1.405684	2.203171	2.593273	2.11511	3.352902	1.95051	3.412158	1.887962	3.464007	1.803193	3.440963	1.746406	3.301053	1.683858	3.141391	1.645177	2.952924	1.62954	2.640184	1.627071	2.240206	1.660814	2.942225	1.94228	2.906013	1.774388	2.596565	1.968616	2.622078	1.932404	2.603972	1.890431	2.500274	1.896192	2.489575	1.85175	2.089597	2.076429	2.203994	1.869856	1.403215	2.16449	1.315154	2.125809
M_S1_A927.JPG	1.818026	2.159164	2.99425	2.06087	3.769864	1.921276	3.863202	1.853544	3.891286	1.76764	3.878896	1.703212	3.764082	1.625568	3.5931	1.578486	3.394034	1.557836	3.082632	1.557836	2.66798	1.60244	3.33704	1.905582	3.326302	1.72634	3.004988	1.913016	3.02316	1.87915	3.020682	1.843632	2.922388	1.84611	2.900912	1.803984	2.431744	2.029482	2.613464	1.830416	1.807288	2.133558	1.737078	2.083998
M_S1_A1088.JPG	1.438892	2.076564	2.53582	2.146774	3.282524	2.12282	3.37008	2.079042	3.422118	1.99892	3.435334	1.933666	3.30813	1.851066	3.147886	1.778378	2.963688	1.732122	2.683674	1.677606	2.305366	1.653652	2.914128	2.042698	2.909172	1.869238	2.615942	2.008832	2.634114	1.967532	2.631636	1.931188	2.543254	1.915494	2.543254	1.87502	2.055914	2.037742	2.216984	1.8585	1.44137	2.042698	1.384376	1.960098
M_S1_A1090.JPG	1.67688	1.944852	2.86878	2.017188	3.704754	1.96869	3.782022	1.914438	3.831342	1.842102	3.83874	1.774698	3.710508	1.694964	3.56337	1.638246	3.371844	1.581528	3.05784	1.509192	2.59341	1.488642	3.237858	1.906218	3.266628	1.728666	2.9181	1.873338	2.949336	1.834704	2.943582	1.792782	2.845764	1.785384	2.838366	1.731132	2.345166	1.911972	2.536692	1.713048	1.67688	1.914438	1.607832	1.819086
M_S1_A1094.JPG	1.243275	1.885125	2.639175	1.90575	3.5343	1.812525	3.627525	1.744875	3.68775	1.644225	3.672075	1.566675	3.5475	1.49655	3.376725	1.434675	3.140775	1.37775	2.7786	1.3332	2.30505	1.31505	2.985675	1.7655	3.0195	1.5642	2.64165	1.744875	2.672175	1.703625	2.667225	1.64175	2.55585	1.6368	2.540175	1.58235	1.9965	1.8018	2.175525	1.5873	1.238325	1.8414	1.157475	1.76055
M_S1_A1304.JPG	1.443648	1.905912	2.584064	1.983368	3.465744	1.947112	3.527544	1.900968	3.5844	1.823512	3.576984	1.748528	3.470688	1.691672	3.318248	1.613392	3.113896	1.574664	2.804072	1.515336	2.361584	1.515336	3.052096	1.887784	3.033968	1.714744	2.718376	1.854	2.736504	1.817744	2.736504	1.779016	2.604664	1.774072	2.602192	1.732872	2.136632	1.880368	2.268472	1.717216	1.427992	1.872128	1.348064	1.828456
M_S1_A1306.JPG	1.1494	1.525418	2.344776	1.564005	3.131294	1.507356	3.208468	1.466306	3.265117	1.383385	3.249518	1.32181	3.156745	1.252025	3.00486	1.183061	2.801252	1.14119	2.502408	1.087825	2.069741	1.082078	2.74214	1.455633	2.721615	1.283223	2.419487	1.425256	2.443296	1.391595	2.432623	1.347261	2.306189	1.347261	2.296337	1.296359	1.837398	1.468769	1.989283	1.290612	1.146937	1.491757	1.05909	1.422793
M_S1_A1308.JPG	1.348032	2.001398	2.654764	2.097214	3.565016	2.076564	3.650094	2.024526	3.715348	1.946882	3.71287	1.871716	3.590622	1.780856	3.424596	1.71395	3.20488	1.651174	2.87035	1.576008	2.408616	1.539664	3.10576	1.993964	3.118976	1.801506	2.763796	1.94936	2.795184	1.903104	2.789402	1.864282	2.642374	1.84611	2.631636	1.799028	2.055914	1.962576	2.297106	1.76764	1.345554	1.962576	1.26791	1.892366
M_S1_A1310.JPG	0.612066	1.633002	1.926232	1.680084	2.784446	1.63548	2.843918	1.58179	2.900912	1.500842	2.891	1.431458	2.784446	1.348032	2.634114	1.283604	2.426788	1.22661	2.128602	1.161356	1.652	1.140706	2.344188	1.566096	2.349144	1.384376	1.991486	1.53223	2.014614	1.493408	1.99892	1.459542	1.900626	1.446326	1.889888	1.395114	1.363726	1.57353	1.538012	1.384376	0.622804	1.589224	0.539378	1.506624
M_S1_A1312.JPG	1.402548	1.687518	2.572164	1.770944	3.326302	1.677606	3.409728	1.625568	3.442768	1.537186	3.44029	1.466976	3.30813	1.402548	3.157798	1.363726	2.96121	1.345554	2.675414	1.311688	2.315278	1.301776	2.916606	1.638784	2.9323	1.47028	2.610986	1.625568	2.636592	1.576008	2.629158	1.542142	2.540776	1.537186	2.53582	1.493408	2.032786	1.671824	2.224418	1.50332	1.40833	1.659434	1.340598	1.604918
M_S1_A1314.JPG	1.351336	1.869238	2.545732	2.012136	3.35769	2.001398	3.44855	1.954316	3.497284	1.882454	3.497284	1.830416	3.37008	1.7346	3.207358	1.653652	3.009944	1.607396	2.720018	1.542142	2.289672	1.495886	2.872828	1.913016	2.909172	1.742034	2.59777	1.871716	2.61842	1.843632	2.600248	1.801506	2.510214	1.783334	2.507736	1.733774	2.00718	1.882454	2.196334	1.70569	1.348032	1.843632	1.272866	1.773422
M_S1_A1316.JPG	1.163589	2.213879	2.645573	2.17501	3.594969	2.089829	3.701652	2.019534	3.766158	1.928564	3.743002	1.866539	3.60572	1.775569	3.426261	1.707755	3.198009	1.640768	2.834956	1.580397	2.271769	1.606861	3.060727	2.040209	3.088845	1.82767	2.657978	2.019534	2.689404	1.978184	2.681134	1.926083	2.58851	1.917813	2.572797	1.86902	2.017053	2.097272	2.18328	1.86902	1.1578	2.170048	1.041193	2.09231
M_S1_A1318.JPG	1.246289	1.978184	2.655497	2.117947	3.610682	2.115466	3.719846	2.053441	3.77939	1.974876	3.77939	1.889695	3.652032	1.801206	3.457687	1.716025	3.263342	1.650692	2.910213	1.552279	2.393338	1.531604	3.138465	2.026977	3.154178	1.811957	2.741505	1.972395	2.772104	1.936007	2.772104	1.871501	2.689404	1.858269	2.681134	1.796244	2.04269	1.990589	2.326351	1.762337	1.24877	1.936007	1.175994	1.845864
M_S1_A1320.JPG	1.81604	1.7762	2.92077	1.88327	3.67607	1.88327	3.74911	1.84426	3.80638	1.77122	3.80638	1.69569	3.7101	1.61269	3.56402	1.54712	3.37146	1.48487	3.06934	1.41681	2.67011	1.38859	3.25941	1.78948	3.2536	1.62265	2.95397	1.743	2.97555	1.70897	2.96476	1.67494	2.86848	1.66166	2.86018	1.61518	2.47008	1.75877	2.57632	1.58364	1.81106	1.74051	1.743	1.67494
M_S1_A1430.JPG	1.435314	1.803108	2.746362	1.821456	3.61539	1.733052	3.709632	1.685514	3.767178	1.593774	3.758838	1.515378	3.620394	1.43448	3.442752	1.366092	3.225078	1.32189	2.900652	1.248498	2.39775	1.253502	3.091638	1.685514	3.086634	1.49703	2.758872	1.662162	2.793066	1.622964	2.78556	1.570422	2.680476	1.562916	2.67297	1.510374	2.117526	1.727214	2.337702	1.489524	1.429476	1.758906	1.35108	1.693854
M_S1_A1208.JPG	1.446848	2.183168	2.66656	2.180672	3.4944	2.109952	3.5776	2.052544	3.630016	1.974336	3.637504	1.8928	3.517696	1.812096	3.358784	1.754688	3.167424	1.708096	2.846272	1.665664	2.394496	1.65568	3.04512	2.05504	3.105024	1.85952	2.710656	2.020928	2.742272	1.98432	2.733952	1.947712	2.606656	1.940224	2.60416	1.898624	2.178176	2.089152	2.261376	1.896128	1.441856	2.14656	1.379456	2.091648
M_S1_A1210.JPG	1.034944	1.99408	2.10532	2.040224	2.785944	1.99408	2.8634	1.94464	2.9046	1.86224	2.902128	1.799616	2.800776	1.724632	2.654104	1.673544	2.475296	1.634816	2.229744	1.587848	1.82104	1.59856	2.407728	1.928984	2.411024	1.774072	2.136632	1.908384	2.170416	1.88284	2.164648	1.846584	2.053408	1.839168	2.04352	1.7922	1.629872	1.949584	1.73864	1.787256	1.026704	1.962768	0.973144	1.92404
M_S1_A1212.JPG	0.754308	2.132928	1.7388	2.133756	2.386296	2.081592	2.474064	2.037708	2.528712	1.964844	2.505528	1.901916	2.411964	1.832364	2.266236	1.777716	2.097324	1.743768	1.837332	1.712304	1.487088	1.712304	2.05344	2.02446	2.069172	1.865484	1.795932	2.006244	1.816632	1.97478	1.8009	1.940832	1.702368	1.935864	1.686636	1.899432	1.309896	2.063376	1.439892	1.889496	0.751824	2.099808	0.69966	2.040192
M_S1_A1214.JPG	1.78201	2.08911	2.82698	2.09409	3.59556	2.02686	3.67109	1.97208	3.71259	1.88825	3.72255	1.826	3.61382	1.76126	3.41545	1.70067	3.21459	1.66498	2.96476	1.63344	2.55557	1.6434	3.20961	1.97457	3.17807	1.80774	2.87844	1.96959	2.90749	1.92228	2.89421	1.88078	2.79046	1.89406	2.77967	1.84426	2.39455	2.02686	2.50079	1.85256	1.78201	2.05757	1.70897	2.0086
M_S1_A1216.JPG	1.120056	2.117864	2.364838	2.219462	3.098326	2.208724	3.168536	2.156686	3.21727	2.087302	3.212314	2.014614	3.103282	1.923754	2.955428	1.856022	2.818312	1.812244	2.522604	1.728818	2.105474	1.692474	2.644852	2.120342	2.686152	1.946882	2.372272	2.079042	2.40366	2.04022	2.401182	1.99892	2.289672	1.980748	2.28389	1.939448	1.807288	2.097214	1.962576	1.910538	1.120056	2.076564	1.042412	2.017092
M_S1_A1218.JPG	1.268496	2.15694	2.461644	2.180124	3.331872	2.125476	3.414672	2.06586	3.46932	1.988028	3.480084	1.907712	3.32442	1.824084	3.170412	1.757016	2.950164	1.707336	2.640492	1.655172	2.217384	1.616256	2.871504	2.058408	2.866536	1.858032	2.474064	2.026944	2.51298	1.985544	2.508012	1.944144	2.414448	1.93338	2.414448	1.878732	1.988028	2.081592	2.097324	1.873764	1.273464	2.118024	1.206396	2.035224
M_S1_A1220.JPG	1.424526	2.110074	2.76603	2.07966	3.602004	1.98102	3.67434	1.916904	3.73599	1.824018	3.725304	1.744284	3.609402	1.645644	3.436782	1.581528	3.212376	1.534674	2.850696	1.509192	2.396952	1.522344	3.080856	1.921836	3.106338	1.7262	2.770962	1.906218	2.802198	1.862652	2.78658	1.819086	2.711778	1.819086	2.693694	1.762368	2.167614	1.999104	2.337768	1.762368	1.419594	2.068974	1.326708	2.002392
M_S1_A1454.JPG	1.605876	1.89651	2.664966	1.880911	3.352964	1.803737	3.445737	1.754477	3.491713	1.672377	3.481861	1.600129	3.362816	1.530344	3.203542	1.484368	3.017996	1.448244	2.762665	1.41212	2.362838	1.430182	2.953137	1.760224	2.953137	1.58453	2.661682	1.742162	2.690417	1.708501	2.679744	1.664988	2.572193	1.672377	2.559057	1.62558	2.162514	1.807021	2.265139	1.641179	1.600129	1.860386	1.54348	1.795527
M_S1_A1458.JPG	1.306668	2.049036	2.584912	2.051544	3.426764	1.962928	3.513708	1.899392	3.550492	1.829168	3.5321	1.7556	3.408372	1.682032	3.24368	1.62184	3.027992	1.587564	2.728704	1.52988	2.258872	1.511488	3.01796	1.923636	2.986192	1.731356	2.626712	1.905244	2.65848	1.855084	2.647612	1.813284	2.529736	1.815792	2.52472	1.763124	2.004728	1.959584	2.196172	1.7347	1.30416	2.01476	1.246476	1.936176
M_S1_A1460.JPG	1.517724	2.106432	2.59164	2.131272	3.311172	2.070828	3.373272	2.02446	3.420468	1.95408	3.409704	1.887012	3.284676	1.8216	3.144744	1.77192	2.975832	1.733004	2.702592	1.704852	2.329164	1.691604	2.900484	2.02446	2.898	1.873764	2.630556	2.011212	2.651256	1.972296	2.642976	1.935864	2.555208	1.930896	2.544444	1.887012	2.170188	2.04516	2.266236	1.87128	1.51524	2.065032	1.450656	1.972296
M_S1_A1462.JPG	1.254694	1.814722	2.540776	1.830416	3.414684	1.7759	3.505544	1.71395	3.56006	1.63548	3.549322	1.566096	3.44029	1.485148	3.282524	1.415764	3.041332	1.363726	2.735712	1.306732	2.253328	1.306732	2.971122	1.70569	2.984338	1.516536	2.619246	1.68504	2.64733	1.64374	2.636592	1.599962	2.530864	1.591702	2.52756	1.547098	1.991486	1.74699	2.163294	1.52397	1.254694	1.783334	1.190266	1.698256
M_S1_A1466.JPG	1.507275	1.866975	2.738175	1.949475	3.6069	1.9107	3.67455	1.86945	3.72405	1.799325	3.71085	1.7061	3.599475	1.61865	3.449325	1.543575	3.2472	1.480875	2.921325	1.426425	2.4552	1.4058	3.08715	1.835625	3.125925	1.644225	2.7654	1.79685	2.8017	1.7556	2.789325	1.708575	2.706	1.7061	2.698575	1.649175	2.20605	1.82325	2.3562	1.631025	1.512225	1.825725	1.42725	1.734975
M_S1_A1468.JPG	1.307625	2.135925	2.330625	2.167275	3.0789	2.079	3.14655	2.030325	3.1878	1.949475	3.16965	1.9008	3.069	1.835625	2.921325	1.789425	2.744775	1.76055	2.475825	1.721775	2.107875	1.730025	2.739825	2.048475	2.716725	1.88265	2.40075	2.03775	2.421375	2.003925	2.41395	1.967625	2.330625	1.96515	2.31495	1.921425	1.90575	2.089725	2.015475	1.9206	1.307625	2.1021	1.2408	2.045175
M_S1_A499.JPG	1.43715	2.25225	2.866875	2.286075	3.809025	2.211	3.91545	2.135925	3.954225	2.071575	3.9567	2.00145	3.813975	1.898325	3.648975	1.807575	3.408075	1.75065	3.0426	1.690425	2.50965	1.675575	3.2472	2.1417	3.3066	1.9239	2.885025	2.112825	2.926275	2.066625	2.9238	2.0097	2.8017	2.003925	2.8017	1.947	2.1186	2.172225	2.3694	1.9371	1.4322	2.20605	1.3464	2.130975
M_S1_A501.JPG	1.280196	2.281693	2.468595	2.247786	3.255072	2.167567	3.348523	2.099753	3.387392	2.024496	3.37416	1.941796	3.247629	1.86075	3.083883	1.803687	2.912694	1.767299	2.600915	1.720987	2.146892	1.757375	2.834956	2.110504	2.889538	1.926083	2.525658	2.097272	2.53889	2.065846	2.525658	2.024496	2.401608	2.019534	2.393338	1.978184	1.970741	2.167567	2.05923	1.985627	1.277715	2.237035	1.217344	2.179972
M_S1_A625.JPG	1.29148	2.2078	2.62861	2.2244	3.52501	2.14638	3.58975	2.09741	3.64702	2.01109	3.64204	1.94303	3.50675	1.85754	3.34241	1.78948	3.1208	1.7347	2.75643	1.66747	2.30076	1.64921	2.97804	2.09409	2.988	1.90153	2.62861	2.06089	2.66513	2.02188	2.66015	1.96959	2.56636	1.96378	2.55806	1.90651	1.98287	2.10737	2.18041	1.88576	1.29231	2.15136	1.17777	2.03184
M_S1_A627.JPG	1.33002	2.143631	2.74214	2.128032	3.720772	2.035259	3.808619	1.963832	3.867731	1.883374	3.865268	1.811126	3.720772	1.733952	3.540973	1.667451	3.301241	1.615728	2.927686	1.554153	2.402246	1.532807	3.213394	1.989283	3.208468	1.788138	2.767591	1.973684	2.801252	1.927708	2.7914	1.880911	2.672355	1.871059	2.659219	1.819336	2.031154	2.048395	2.275812	1.811947	1.327557	2.102581	1.237247	1.994209
M_S1_A629.JPG	1.062243	2.133495	2.447172	2.146599	3.39066	2.038491	3.496311	1.961505	3.511872	1.889433	3.496311	1.812447	3.367728	1.722357	3.198195	1.655199	2.974608	1.598688	2.588859	1.529073	2.074527	1.526616	2.835378	1.997541	2.868957	1.778868	2.480751	1.977066	2.511873	1.930383	2.491398	1.871415	2.354625	1.876329	2.352168	1.817361	1.742832	2.058966	1.997541	1.804257	1.072071	2.081898	0.981981	1.984437
M_S1_A1554.JPG	1.455168	1.7472	2.74976	1.777984	3.62752	1.710592	3.700736	1.653184	3.773952	1.561664	3.765632	1.483456	3.64	1.399424	3.457792	1.321216	3.238144	1.274624	2.909504	1.213888	2.455232	1.2064	3.130816	1.632384	3.154944	1.446848	2.788864	1.611584	2.812992	1.569152	2.804672	1.525056	2.692352	1.52256	2.684864	1.467648	2.16736	1.673984	2.342912	1.459328	1.46016	1.708096	1.38112	1.619072
M_S1_A1560.JPG	1.4276	1.43839	2.72489	1.46412	3.60552	1.40934	3.69682	1.35456	3.73583	1.29231	3.73583	1.20101	3.61631	1.11469	3.45944	1.04746	3.2619	1.00845	2.92575	0.95118	2.45929	0.94288	3.09507	1.35456	3.11582	1.15951	2.73568	1.33381	2.76141	1.29231	2.74315	1.24002	2.65517	1.23753	2.64936	1.18524	2.17294	1.3861	2.324	1.15702	1.42511	1.39606	1.35456	1.32883
M_S1_C221.JPG	1.262676	2.258472	2.512842	2.28516	3.321822	2.22261	3.418566	2.175072	3.47361	2.096676	3.468606	2.023284	3.351012	1.942386	3.193386	1.871496	2.98989	1.824792	2.682978	1.761408	2.22261	1.745562	2.863956	2.165064	2.8773	1.979082	2.55204	2.133372	2.58123	2.096676	2.576226	2.046636	2.479482	2.036628	2.476146	1.984086	1.989924	2.183412	2.188416	1.970742	1.249332	2.209266	1.183446	2.133372
M_S1_C223.JPG	1.15702	2.26092	2.33479	2.27918	3.16313	2.20863	3.22538	2.16713	3.28265	2.08413	3.29012	2.01607	3.16562	1.94552	3.01705	1.88327	2.80872	1.83928	2.54561	1.7845	2.09243	1.76873	2.7307	2.15468	2.71493	1.98785	2.43107	2.1331	2.46427	2.09409	2.45431	2.05508	2.3655	2.0501	2.35554	2.00362	1.87082	2.1829	2.02686	2.00362	1.15951	2.21195	1.08149	2.15468
M_S1_C233.JPG	1.600768	2.114944	2.807168	2.141568	3.643328	2.078336	3.713216	2.029248	3.763136	1.953536	3.765632	1.874496	3.653312	1.804608	3.488576	1.73888	3.295552	1.69728	2.969408	1.639872	2.50432	1.629056	3.185728	2.026752	3.170752	1.8512	2.867072	1.997632	2.8912	1.961024	2.880384	1.919424	2.79136	1.916928	2.783872	1.867008	2.3296	2.060032	2.47104	1.867008	1.600768	2.073344	1.532544	2.010944
M_S1_C235.JPG	1.314642	2.389125	2.475549	2.389125	3.234252	2.308518	3.299901	2.263644	3.354747	2.188023	3.35724	2.125698	3.245055	2.050077	3.093813	1.997724	2.918472	1.958667	2.63427	1.901328	2.207136	1.908807	2.809611	2.261151	2.819583	2.09412	2.493831	2.242869	2.517099	2.206305	2.50962	2.169741	2.402421	2.164755	2.394942	2.117388	1.922934	2.308518	2.097444	2.118219	1.312149	2.352561	1.241514	2.274447
M_S1_C237.JPG	0.87987	2.070822	2.194254	2.078328	3.062448	1.965738	3.149184	1.903188	3.18588	1.806444	3.160026	1.73055	3.026586	1.678008	2.879802	1.622964	2.64378	1.598778	2.381904	1.565418	1.871496	1.572924	2.576226	1.952394	2.567886	1.767246	2.225112	1.934046	2.26431	1.887342	2.256804	1.845642	2.13921	1.845642	2.128368	1.803108	1.610454	2.002434	1.808112	1.798104	0.874866	2.036628	0.803976	1.965738
M_S1_C138.JPG	1.5272	2.01358	2.85271	2.0003	3.68354	1.89157	3.77982	1.83098	3.82713	1.74051	3.82464	1.66747	3.68935	1.59941	3.50675	1.53965	3.28514	1.49815	2.96974	1.46163	2.48253	1.48736	3.24364	1.85754	3.20961	1.67245	2.8635	1.84426	2.88923	1.80774	2.88176	1.75877	2.75975	1.75794	2.75145	1.70399	2.22274	1.9173	2.43605	1.69901	1.5189	1.9671	1.4359	1.91232
M_S1_C260.JPG	1.543256	2.380092	2.870824	2.3826	3.68676	2.31154	3.776212	2.253856	3.831388	2.151864	3.818012	2.080804	3.675892	1.999712	3.497824	1.938684	3.332296	1.894376	3.015452	1.834184	2.539768	1.825824	3.204388	2.24884	3.240336	2.062412	2.899248	2.22794	2.928508	2.182796	2.928508	2.13598	2.810632	2.130128	2.810632	2.080804	2.262216	2.29064	2.430252	2.080804	1.540748	2.343308	1.453804	2.237972
M_S1_C141.JPG	1.69505	2.32297	2.85737	2.360545	3.67901	2.30293	3.75917	2.25116	3.82597	2.16766	3.81428	2.1042	3.701555	2.034895	3.52871	1.971435	3.335825	1.931355	3.03606	1.88209	2.589335	1.887935	3.269025	2.253665	3.252325	2.08082	2.916655	2.225275	2.94087	2.193545	2.93252	2.155135	2.83399	2.141775	2.839835	2.09585	2.363885	2.2712	2.54007	2.09585	1.69505	2.280385	1.62658	2.216925
M_S1_C142.JPG	1.294482	2.395708	2.441523	2.444022	3.218712	2.404038	3.318672	2.360722	3.379481	2.279921	3.37365	2.216613	3.247034	2.139144	3.068772	2.075836	2.862188	2.021691	2.559809	1.960882	2.177462	1.952552	2.801379	2.334899	2.787218	2.162468	2.468179	2.306577	2.484839	2.269092	2.47401	2.225776	2.387378	2.222444	2.373217	2.184959	1.958383	2.358223	2.07417	2.173297	1.29115	2.360722	1.245335	2.279921
M_S1_C144.JPG	1.11645	2.263499	2.267634	2.329659	3.072305	2.298233	3.146735	2.258537	3.19222	2.180799	3.195528	2.112158	3.089672	2.035247	2.932542	1.952547	2.755564	1.907062	2.441304	1.85248	2.016226	1.846691	2.643919	2.229592	2.649708	2.052614	2.338756	2.192377	2.358604	2.152681	2.352815	2.115466	2.261845	2.107196	2.250267	2.069154	1.804514	2.229592	1.939315	2.055922	1.113969	2.232073	1.047809	2.16674
M_S1_C148.JPG	1.467216	2.440944	2.5875	2.464128	3.39894	2.411964	3.487536	2.36394	3.530592	2.291904	3.530592	2.226492	3.433716	2.151972	3.259008	2.07828	3.042072	2.029428	2.7531	1.972296	2.329992	1.968984	2.961756	2.349864	2.973348	2.172672	2.66202	2.32668	2.687688	2.286936	2.67858	2.240568	2.593296	2.238084	2.5875	2.186748	2.118852	2.37222	2.261268	2.189232	1.467216	2.40948	1.406772	2.3184
M_S1_C12.JPG	1.256538	1.947418	2.621026	2.018665	3.51917	1.96469	3.620643	1.902079	3.689731	1.815719	3.681095	1.740154	3.54076	1.645158	3.355086	1.582547	3.126232	1.522095	2.817495	1.459484	2.342515	1.44653	3.0226	1.902079	3.0226	1.701292	2.700909	1.863217	2.722499	1.822196	2.703068	1.774698	2.577846	1.779016	2.564892	1.714246	2.001393	1.919351	2.217293	1.70561	1.25222	1.908556	1.196086	1.841627
M_S1_C14.JPG	1.293241	1.820037	2.640457	1.904238	3.545078	1.848104	3.62712	1.794129	3.689731	1.707769	3.696208	1.630045	3.566668	1.548003	3.38963	1.481074	3.180207	1.427099	2.823972	1.36017	2.35331	1.323467	3.016123	1.781175	3.048508	1.589024	2.687955	1.742313	2.72034	1.699133	2.707386	1.658112	2.586482	1.642999	2.580005	1.595501	2.066163	1.781175	2.22377	1.591183	1.304036	1.787652	1.224153	1.70561
M_S1_C152.JPG	0.898122	2.429726	2.206436	2.414013	3.02682	2.3156	3.097115	2.255229	3.133503	2.177491	3.125233	2.097272	2.990432	2.035247	2.826686	1.978184	2.624071	1.936007	2.333794	1.884733	1.866539	1.899619	2.585202	2.275904	2.541371	2.097272	2.198993	2.26598	2.219668	2.227111	2.208917	2.177491	2.112985	2.177491	2.09231	2.122909	1.640768	2.336275	1.78632	2.13366	0.888198	2.393338	0.804671	2.336275
M_S1_C154.JPG	1.386669	2.259392	2.685491	2.174829	3.48925	2.043469	3.574634	1.97861	3.623073	1.894047	3.615684	1.811126	3.491713	1.742162	3.31684	1.690439	3.105022	1.656778	2.767591	1.620654	2.2988	1.641179	3.030311	2.009808	2.999934	1.826725	2.683028	2.012271	2.697806	1.963832	2.687954	1.921961	2.592718	1.927708	2.579582	1.878448	2.063994	2.11818	2.252003	1.901436	1.375996	2.210953	1.286507	2.128032
M_S1_C156.JPG	1.343844	2.45088	2.508012	2.458332	3.277224	2.3805	3.342636	2.325852	3.399768	2.243052	3.38652	2.170188	3.256524	2.102292	3.103344	2.04516	2.9187	2.00376	2.61234	1.964844	2.199168	1.967328	2.832588	2.3391	2.822652	2.159424	2.528712	2.3184	2.551896	2.276172	2.549412	2.234772	2.437632	2.232288	2.425212	2.182608	1.969812	2.378016	2.131272	2.18592	1.343844	2.416932	1.284228	2.336616
M_S1_C158.JPG	1.104896	2.355392	2.3504	2.355392	3.180736	2.25888	3.264768	2.203968	3.321344	2.124928	3.313856	2.060032	3.204032	1.99264	3.029312	1.924416	2.822976	1.890304	2.510144	1.83872	2.050048	1.857024	2.726464	2.227264	2.747264	2.029248	2.363712	2.20896	2.373696	2.169856	2.366208	2.128256	2.30048	2.112448	2.290496	2.068352	1.778816	2.268864	1.982656	2.068352	1.107392	2.32128	1.026688	2.272192
M_S1_C16.JPG	1.465028	1.722544	2.808872	1.737692	3.663652	1.664116	3.745884	1.592704	3.81946	1.510472	3.80864	1.43906	3.661488	1.361156	3.499188	1.294072	3.295772	1.2443	2.951696	1.177216	2.460468	1.172888	3.178916	1.61218	3.150784	1.41742	2.80238	1.575392	2.843496	1.532112	2.832676	1.486668	2.735296	1.478012	2.728804	1.41742	2.176984	1.642476	2.399876	1.41742	1.4607	1.6771	1.369812	1.55808
M_S1_C209.JPG	1.604918	2.335928	2.584554	2.384662	3.290784	2.33758	3.37008	2.284716	3.413032	2.22194	3.408902	2.15586	3.317216	2.087302	3.164406	2.033612	3.004162	1.993138	2.748928	1.943578	2.346666	1.956794	2.918258	2.286368	2.931474	2.123646	2.653112	2.258284	2.66385	2.22194	2.654764	2.188074	2.588684	2.178988	2.56886	2.142644	2.161642	2.297106	2.293802	2.137688	1.604918	2.303714	1.545446	2.239286
M_S1_C209.JPG	1.768976	2.31154	2.760472	2.324916	3.463548	2.237972	3.539624	2.180288	3.584768	2.104212	3.571392	2.041512	3.4694	1.98132	3.316412	1.93116	3.140852	1.896884	2.89674	1.857592	2.487936	1.881	3.08066	2.196172	3.08066	2.033152	2.810632	2.182796	2.829024	2.146012	2.818156	2.112572	2.74208	2.10672	2.72118	2.062412	2.304016	2.251348	2.448644	2.067428	1.76396	2.279772	1.702932	2.209548
M_S1_C20.JPG	1.217138	1.740024	2.315638	1.768585	3.038451	1.722448	3.121937	1.674114	3.170271	1.599416	3.16368	1.533506	3.045042	1.47199	2.882464	1.412671	2.697916	1.375322	2.429882	1.326988	2.038816	1.333579	2.660567	1.674114	2.634203	1.51593	2.381548	1.645553	2.405715	1.614795	2.407912	1.58184	2.315638	1.575249	2.30685	1.5379	1.825707	1.674114	1.994876	1.529112	1.217138	1.704872	1.157819	1.652144
M_S1_C61.JPG	0.858312	2.243241	1.878786	2.199015	2.535624	2.138409	2.626533	2.082717	2.669121	2.021292	2.67813	1.955772	2.56347	1.888614	2.416869	1.832103	2.248155	1.806714	2.004912	1.782963	1.631448	1.804257	2.215395	2.086812	2.203929	1.937754	1.954134	2.084355	1.974609	2.045043	1.963143	2.012283	1.886157	2.012283	1.86732	1.972152	1.470105	2.149875	1.587222	1.979523	0.855855	2.203929	0.801801	2.147418
M_S1_C89.JPG	0.88168	1.857296	2.25364	1.92816	3.06116	1.881192	3.16004	1.822688	3.216896	1.74276	3.218544	1.671896	3.085056	1.587024	2.931792	1.521104	2.72744	1.460128	2.428328	1.38432	1.92816	1.358776	2.652456	1.803736	2.659048	1.61504	2.256936	1.765832	2.292368	1.723808	2.289896	1.683432	2.177008	1.671896	2.165472	1.619984	1.637288	1.811976	1.830104	1.605976	0.880032	1.820216	0.810816	1.719688
M_S1_C258.JPG	1.810008	2.348208	3.133152	2.344068	4.009176	2.261268	4.106052	2.204136	4.165668	2.114712	4.155732	2.031912	4.014144	1.951596	3.834468	1.890324	3.619188	1.845612	3.312828	1.795932	2.842524	1.795932	3.518172	2.201652	3.5604	2.008728	3.196908	2.18592	3.222576	2.142864	3.215952	2.098152	3.090096	2.0907	3.083472	2.043504	2.62062	2.266236	2.726604	2.05344	1.810008	2.30598	1.724724	2.233116
M_S1_C59.JPG	0.94792	2.29764	1.96308	2.30748	2.68386	2.24598	2.73962	2.20908	2.78718	2.1361	2.78226	2.07296	2.67648	2.00736	2.53626	1.96554	2.3657	1.94012	2.1033	1.89994	1.72938	1.9024	2.34192	2.21154	2.30502	2.05902	2.06886	2.19514	2.08526	2.15988	2.08526	2.12462	1.97948	2.1197	1.968	2.0828	1.56128	2.23942	1.69412	2.07788	0.94546	2.2673	0.8897	2.20416
M_S1_C913.JPG	1.685159	2.288251	3.127915	2.281587	3.921764	2.172464	4.002565	2.118319	4.055044	2.018359	4.047547	1.940057	3.912601	1.868419	3.724343	1.810942	3.491936	1.773457	3.187891	1.713481	2.70725	1.735139	3.451119	2.136645	3.441956	1.940057	3.085432	2.118319	3.10709	2.080001	3.094595	2.035019	2.976309	2.03252	2.95715	1.980041	2.455684	2.186625	2.621451	1.980041	1.683493	2.239104	1.600193	2.150806
M_S1_C915.JPG	1.725976	2.295748	3.058776	2.319905	3.855124	2.255764	3.94842	2.19912	4.002565	2.113321	3.995901	2.035019	3.857623	1.96588	3.689357	1.910902	3.484439	1.870918	3.177895	1.813441	2.700586	1.81594	3.434459	2.210782	3.411135	2.022524	3.092096	2.18246	3.125416	2.141643	3.121251	2.096661	2.985472	2.094162	2.966313	2.041683	2.489004	2.229941	2.65727	2.041683	1.720978	2.269925	1.637678	2.186625
M_S1_C917.JPG	1.665108	1.973952	2.986596	1.93752	3.77982	1.831536	3.8916	1.75122	3.92886	1.675044	3.92472	1.583136	3.77982	1.524348	3.619188	1.467216	3.388176	1.441548	3.07188	1.391868	2.599092	1.424988	3.37824	1.78848	3.32442	1.604664	3.00564	1.785996	3.023856	1.741284	3.012264	1.699056	2.87316	1.703196	2.861568	1.658484	2.426868	1.849752	2.556864	1.66842	1.665108	1.930068	1.580652	1.851408
M_S1_C1.JPG	1.499652	1.815596	2.700672	1.830744	3.471056	1.744184	3.557616	1.681428	3.598732	1.605688	3.590076	1.551588	3.488368	1.480176	3.313084	1.426076	3.11616	1.389288	2.837004	1.346008	2.410696	1.369812	3.059896	1.707396	3.055568	1.538604	2.754772	1.694412	2.776412	1.65546	2.765592	1.620836	2.670376	1.61218	2.659556	1.5689	2.155344	1.759332	2.365252	1.560244	1.499652	1.783136	1.436896	1.72038
M_S1_C45.JPG	1.104586	1.637538	2.494989	1.628942	3.470635	1.510747	3.556595	1.441979	3.621065	1.358168	3.61032	1.270059	3.466337	1.188397	3.296566	1.119629	3.088113	1.068053	2.705591	1.029371	2.187682	1.033669	2.916193	1.478512	2.941981	1.261463	2.529373	1.457022	2.568055	1.405446	2.553012	1.360317	2.430519	1.358168	2.426221	1.315188	1.861034	1.538684	2.060891	1.325933	1.100288	1.607452	1.033669	1.527939
M_S1_C67.JPG	1.043625	2.00145	2.239875	2.02455	2.9964	1.962675	3.06075	1.91895	3.122625	1.8282	3.117675	1.758075	3.00135	1.675575	2.840475	1.61535	2.654025	1.571625	2.3562	1.5147	1.9503	1.49655	2.553375	1.913175	2.553375	1.721775	2.24565	1.8876	2.271225	1.8414	2.26875	1.789425	2.178	1.78365	2.162325	1.734975	1.683	1.939575	1.866975	1.734975	1.025475	1.957725	0.9504	1.8876
M_S1_C573.JPG	1.27654	2.30574	2.52735	2.29993	3.32664	2.21693	3.41296	2.16713	3.46193	2.08662	3.45944	2.0086	3.33743	1.93058	3.14736	1.87331	2.96725	1.82849	2.66513	1.80027	2.2327	1.80276	2.89172	2.17294	2.88674	1.98536	2.52984	2.15468	2.55557	2.11235	2.54561	2.07915	2.44933	2.06836	2.44352	2.02188	1.93058	2.22191	2.13642	2.02437	1.26907	2.27171	1.20101	2.19867
M_S1_C575.JPG	1.241842	2.302962	2.409903	2.278921	3.114553	2.198508	3.198282	2.136333	3.239732	2.060894	3.237245	1.987942	3.127817	1.912503	2.974452	1.850328	2.797046	1.813852	2.50358	1.777376	2.09737	1.769086	2.700882	2.148768	2.714146	1.969704	2.422338	2.128043	2.448866	2.086593	2.430628	2.04763	2.352702	2.045143	2.334464	1.99789	1.827116	2.203482	2.042656	2.001206	1.244329	2.258196	1.176351	2.177783
M_S1_F1480.JPG	1.07748	1.78432	2.40424	1.8122	3.23244	1.7343	3.32592	1.68756	3.36938	1.60966	3.34478	1.53504	3.2267	1.47272	3.06434	1.41368	2.85278	1.37268	2.54774	1.3202	2.08034	1.31118	2.75602	1.69412	2.76586	1.51946	2.42966	1.67198	2.46328	1.6318	2.45426	1.5908	2.31158	1.58506	2.30748	1.5416	1.77858	1.71872	2.00244	1.52848	1.07502	1.7466	0.9881	1.67772
M_S1_F1482.JPG	1.311552	1.735488	2.597436	1.719756	3.490848	1.609632	3.575304	1.537596	3.61008	1.452312	3.594348	1.380276	3.446964	1.30824	3.292128	1.25442	3.075192	1.210536	2.714184	1.17576	2.22318	1.207224	2.950164	1.574856	2.96838	1.376964	2.600748	1.565748	2.623104	1.530972	2.613168	1.483776	2.515464	1.480464	2.503044	1.42416	1.953252	1.66014	2.160252	1.439892	1.30824	1.700712	1.232892	1.625364
M_S1_F1484.JPG	0.806176	1.756076	2.095562	1.844458	3.02729	1.797376	3.096674	1.737904	3.168536	1.652826	3.168536	1.571052	3.03968	1.490104	2.851352	1.411634	2.641548	1.361248	2.28389	1.279474	1.810592	1.26378	2.478826	1.727992	2.509388	1.521492	2.130254	1.6933	2.161642	1.646218	2.152556	1.59005	2.017092	1.571052	2.013788	1.527274	1.516536	1.70982	1.698256	1.52397	0.806176	1.708994	0.702926	1.64374
M_S1_F1488.JPG	1.299298	1.872542	2.515996	1.919624	3.266004	1.865934	3.334562	1.82546	3.381644	1.74699	3.391556	1.671824	3.25031	1.60244	3.090066	1.539664	2.889348	1.492582	2.62255	1.429806	2.208724	1.427328	2.829876	1.81307	2.819964	1.637132	2.496998	1.769292	2.528386	1.743686	2.528386	1.703212	2.421832	1.699908	2.412746	1.649522	1.93284	1.81307	2.149252	1.646218	1.299298	1.841154	1.236522	1.762684
M_S1_F1490.JPG	0.927129	1.837598	2.183293	1.878415	3.024623	1.828435	3.116253	1.770958	3.167066	1.701819	3.160402	1.626016	3.027955	1.536885	2.891343	1.473577	2.702252	1.416933	2.391543	1.356957	1.926729	1.328635	2.56564	1.765127	2.597294	1.56604	2.239937	1.730141	2.278255	1.68266	2.262428	1.641843	2.179961	1.631847	2.170798	1.581867	1.616853	1.770958	1.812608	1.575203	0.927129	1.796781	0.870485	1.705151
M_S1_F1492.JPG	1.500336	1.396008	2.767176	1.42416	3.641544	1.37034	3.726828	1.30824	3.77982	1.232064	3.773196	1.160028	3.648168	1.091304	3.490848	1.00602	3.298752	0.958824	2.952648	0.91494	2.469096	0.92736	3.144744	1.310724	3.172896	1.131876	2.808576	1.282572	2.8359	1.247796	2.826792	1.21302	2.745648	1.203912	2.751444	1.156716	2.242224	1.329768	2.437632	1.140984	1.497024	1.361232	1.402632	1.26684
M_S1_F1494.JPG	1.21275	1.566675	2.57235	1.560075	3.427875	1.4883	3.515325	1.419	3.55905	1.340625	3.556575	1.256475	3.427875	1.190475	3.249675	1.131075	3.0393	1.07745	2.754675	1.0461	2.215125	1.0527	2.936175	1.441275	2.9799	1.2342	2.566575	1.409925	2.6103	1.3596	2.6103	1.32495	2.4882	1.32825	2.465925	1.274625	1.949475	1.500675	2.1714	1.2408	1.206975	1.532025	1.109625	1.462725
M_S1_F1504.JPG	1.670625	1.69455	2.7951	1.650825	3.5937	1.551	3.6663	1.497375	3.7191	1.4157	3.703425	1.343925	3.5937	1.274625	3.44355	1.225125	3.25875	1.19955	2.95515	1.1715	2.51955	1.215225	3.155625	1.5345	3.152325	1.353	2.82645	1.51965	2.863575	1.4817	2.870175	1.44705	2.76375	1.44705	2.754675	1.403325	2.281125	1.6038	2.45025	1.419	1.670625	1.6731	1.573275	1.616175
M_S1_F1506.JPG	1.29563	1.6102	2.61035	1.64838	3.50841	1.59443	3.57813	1.53135	3.64121	1.43673	3.64121	1.36452	3.49264	1.27654	3.34158	1.2035	3.16479	1.15619	2.82117	1.10888	2.35471	1.0873	3.03863	1.52222	3.04527	1.32053	2.67924	1.494	2.7141	1.44337	2.70165	1.4027	2.57217	1.39606	2.56304	1.34875	2.01441	1.53799	2.21278	1.34294	1.2865	1.56953	1.21097	1.494
M_S1_F1508.JPG	1.220002	1.818852	2.578772	1.816374	3.400642	1.715602	3.48572	1.659434	3.5105	1.584268	3.5105	1.508276	3.375862	1.443022	3.199924	1.380246	2.99012	1.338946	2.669632	1.27617	2.202116	1.279474	2.886044	1.677606	2.892652	1.49919	2.563078	1.65613	2.587858	1.61483	2.578772	1.574356	2.468914	1.568574	2.463132	1.518188	1.913842	1.724688	2.08978	1.530578	1.217524	1.77177	1.139054	1.6933
M_S1_F1476.JPG	1.122768	2.2356	2.487312	2.225664	3.431232	2.150316	3.49416	2.0907	3.562884	2.01204	3.559572	1.927584	3.459384	1.852236	3.273912	1.77606	3.04704	1.728864	2.666988	1.663452	2.170188	1.656828	2.88972	2.097324	2.902968	1.886184	2.487312	2.07828	2.5254	2.027772	2.518776	1.977264	2.383812	1.971468	2.377188	1.927584	1.836504	2.137896	2.025288	1.927584	1.12608	2.197512	1.02258	2.084904
M_S1_F1518.JPG	1.458583	2.173297	2.69892	2.189124	3.56524	2.166633	3.660202	2.099993	3.707683	2.02419	3.69852	1.939224	3.559409	1.837598	3.397807	1.761795	3.195388	1.720978	2.866353	1.666833	2.38238	1.675996	3.128748	2.071671	3.122917	1.86592	2.774723	2.040017	2.79055	1.995868	2.778055	1.941723	2.673097	1.939224	2.670598	1.891743	2.160802	2.097494	2.334899	1.885079	1.455251	2.141643	1.391943	2.052512
M_S1_F1520.JPG	1.397454	1.959563	2.734829	1.980961	3.58828	1.90936	3.666465	1.862449	3.729013	1.768627	3.71996	1.700318	3.58828	1.618841	3.419565	1.553001	3.210523	1.497037	2.887907	1.453418	2.385054	1.462471	3.054153	1.855865	3.087896	1.669044	2.75705	1.825414	2.794085	1.787556	2.794085	1.747229	2.663228	1.737353	2.656644	1.700318	2.125809	1.887139	2.315922	1.68715	1.397454	1.928289	1.297048	1.869033
M_S1_F1522.JPG	1.6137	2.1021	2.76705	2.142525	3.5343	2.06415	3.619275	2.017125	3.675375	1.93875	3.663	1.866975	3.556575	1.7985	3.396525	1.738275	3.205125	1.70115	2.89245	1.650825	2.475825	1.654125	3.13995	2.017125	3.13005	1.838925	2.82315	1.992375	2.845425	1.957725	2.838825	1.914	2.70435	1.9074	2.69775	1.863675	2.281125	2.0427	2.413125	1.870275	1.6104	2.07405	1.541925	2.01135
M_S1_F1564.JPG	1.535325	1.800975	3.020325	1.807575	3.93195	1.69125	4.00785	1.62855	4.06065	1.5477	4.041675	1.4817	3.9138	1.400025	3.74715	1.319175	3.5376	1.274625	3.1713	1.218525	2.622675	1.215225	3.403125	1.6665	3.37095	1.45035	3.00795	1.63845	3.0426	1.588125	3.0426	1.532025	2.89245	1.532025	2.87925	1.4751	2.32485	1.70115	2.5443	1.4784	1.52625	1.751475	1.4289	1.678875
M_S1_F1566.JPG	1.51635	1.741575	2.744775	1.713525	3.62505	1.6104	3.69105	1.5477	3.7224	1.469325	3.69435	1.409925	3.597	1.3497	3.4122	1.277925	3.19275	1.2342	2.898225	1.20945	2.472525	1.215225	3.079725	1.58235	3.086325	1.403325	2.776125	1.566675	2.804175	1.532025	2.7885	1.494075	2.69445	1.485	2.6763	1.434675	2.193675	1.647525	2.332275	1.451175	1.507275	1.70115	1.423125	1.650825
M_S1_T408.JPG	1.28757	1.85203	2.555935	1.9372	3.374235	1.917995	3.46024	1.87374	3.51368	1.78857	3.501155	1.71175	3.38342	1.645785	3.212245	1.5698	3.01602	1.512185	2.72711	1.4362	2.273705	1.413655	2.91415	1.84201	2.901625	1.667495	2.60019	1.801095	2.626075	1.762685	2.616055	1.72511	2.505835	1.709245	2.495815	1.664155	2.0207	1.829485	2.2044	1.639105	1.29091	1.8203	1.208245	1.737635
M_S1_T416.JPG	1.44288	2.330485	2.73379	2.25784	3.586325	2.12758	3.663145	2.05744	3.69738	1.97227	3.684855	1.91215	3.561275	1.836165	3.39344	1.78189	3.180515	1.74682	2.86071	1.699225	2.397285	1.72177	3.098685	2.105035	3.0728	1.914655	2.76552	2.09585	2.778045	2.051595	2.76552	2.016525	2.67701	2.004	2.67033	1.949725	2.125075	2.206905	2.315455	1.978115	1.427015	2.292075	1.335165	2.241975
M_S1_T448.JPG	1.41115	2.263685	2.67701	2.27955	3.507835	2.18436	3.599685	2.133425	3.649785	2.041575	3.63726	1.981455	3.51702	1.89879	3.36505	1.832825	3.130415	1.78523	2.821465	1.72845	2.340505	1.740975	2.968425	2.136765	3.04775	1.946385	2.724605	2.115055	2.756335	2.076645	2.74047	2.02571	2.651125	2.023205	2.64528	1.978115	2.093345	2.18436	2.29959	1.981455	1.408645	2.231955	1.32264	2.178515
M_S1_T649.JPG	1.417766	2.131647	2.686425	2.173297	3.524423	2.081667	3.596894	2.027522	3.651039	1.93256	3.644375	1.869252	3.517759	1.796781	3.325336	1.723477	3.10709	1.68266	2.796381	1.628515	2.334899	1.631847	3.043782	2.043349	3.022124	1.838431	2.708083	2.008363	2.736405	1.964214	2.730574	1.929228	2.623117	1.923397	2.613121	1.872584	2.125816	2.06584	2.299913	1.86592	1.411102	2.097494	1.338631	2.046681
M_S1_T651.JPG	1.142043	2.071671	2.442356	2.141643	3.207883	2.109989	3.302845	2.06584	3.378648	1.980041	3.378648	1.900906	3.258696	1.818439	3.077935	1.7493	2.875516	1.698487	2.613121	1.619352	2.13248	1.597694	2.79055	2.030854	2.774723	1.847594	2.458183	1.995868	2.47401	1.95755	2.480674	1.910069	2.385712	1.885079	2.373217	1.853425	1.854258	2.020858	2.060009	1.828435	1.136212	2.027522	1.047081	1.960882
M_S1_T653.JPG	1.148707	2.040017	2.35739	2.103325	3.147907	2.043349	3.214547	1.980041	3.26536	1.904238	3.267859	1.837598	3.151239	1.768459	2.992969	1.717646	2.812208	1.679328	2.484006	1.626016	2.088331	1.626016	2.692256	1.989204	2.708083	1.821771	2.414034	1.964214	2.436525	1.929228	2.423197	1.897574	2.325736	1.888411	2.31574	1.84093	1.81594	2.002532	2.04085	1.828435	1.142043	2.011695	1.069572	1.945055
M_S1_T400.JPG	1.477518	2.26863	2.553663	2.296884	3.250872	2.217939	3.345606	2.170572	3.408762	2.089134	3.39879	2.029302	3.28245	1.956174	3.137025	1.908807	2.954205	1.877229	2.676651	1.839834	2.316828	1.843158	2.913486	2.173896	2.897697	2.013513	2.591058	2.164755	2.610171	2.129853	2.60103	2.094951	2.499648	2.094951	2.480535	2.050908	2.092458	2.217939	2.225418	2.041767	1.474194	2.2437	1.398573	2.158107
M_S1_T432.JPG	1.449264	2.347575	2.60103	2.417379	3.323169	2.36004	3.412086	2.312673	3.468594	2.237052	3.46527	2.164755	3.34893	2.092458	3.187716	2.038443	3.004896	1.987752	2.701581	1.931244	2.335941	1.931244	2.922627	2.300208	2.913486	2.138994	2.610171	2.278602	2.632608	2.2437	2.62596	2.212122	2.55948	2.199657	2.547015	2.148966	2.067528	2.315997	2.241207	2.142318	1.442616	2.319321	1.376136	2.256165
M_S1_T434.JPG	1.169964	2.178468	2.220696	2.197512	2.858256	2.109744	2.940228	2.071656	2.994048	1.996308	2.990736	1.93338	2.873988	1.85472	2.723292	1.814148	2.565972	1.773576	2.286108	1.742112	1.943316	1.75122	2.497248	2.074968	2.484828	1.911852	2.214072	2.055924	2.229804	2.02446	2.22318	1.990512	2.128788	1.983888	2.116368	1.9458	1.729692	2.11554	1.877904	1.952424	1.176588	2.150316	1.107036	2.10312
M_S1_T746.JPG	1.080112	2.460348	2.431924	2.508	3.267088	2.463692	3.355704	2.41604	3.41924	2.317392	3.416732	2.228776	3.282972	2.142668	3.102396	2.079132	2.908444	2.038168	2.571536	1.9646	2.105048	1.948716	2.759636	2.390124	2.77552	2.20286	2.454496	2.352504	2.479576	2.314048	2.473724	2.26974	2.39096	2.2572	2.37842	2.212892	1.806596	2.396812	2.007236	2.197008	1.076768	2.421892	1.009888	2.339964
M_S1_T748.JPG	1.175416	2.485428	2.276428	2.52054	2.99706	2.460348	3.070628	2.418548	3.11828	2.34916	3.102396	2.298164	3.003748	2.225432	2.869988	2.16524	2.686068	2.12344	2.410188	2.075788	2.003892	2.075788	2.594108	2.412696	2.597452	2.266396	2.334112	2.400156	2.349996	2.3617	2.343308	2.333276	2.210384	2.320736	2.20704	2.288968	1.803252	2.44112	1.937012	2.273084	1.16204	2.45366	1.101848	2.390124
M_S1_T473.JPG	1.358748	2.204136	2.506356	2.219868	3.305376	2.137896	3.380724	2.07828	3.417984	2.002932	3.417984	1.940004	3.302064	1.86714	3.132324	1.807524	2.952648	1.766952	2.61648	1.72638	2.220696	1.72638	2.855772	2.0907	2.833416	1.924272	2.560176	2.081592	2.578392	2.037708	2.572596	2.002932	2.481516	1.983888	2.462472	1.952424	2.012868	2.150316	2.166876	1.943316	1.339704	2.166048	1.264356	2.100636
M_S1_T667.JPG	1.047081	2.146641	2.259096	2.233273	3.027955	2.226609	3.122917	2.189124	3.176229	2.11582	3.195388	2.036685	3.075436	1.951719	2.904671	1.875916	2.720578	1.828435	2.426529	1.755131	2.009196	1.714314	2.623117	2.144142	2.651439	1.964214	2.31574	2.099993	2.338231	2.06584	2.338231	2.015027	2.239937	2.005031	2.236605	1.960882	1.752632	2.11582	1.914234	1.935892	1.047081	2.106657	0.977942	2.036685
M_S1_T669.JPG	1.271991	2.11582	2.549813	2.134979	3.350326	2.09083	3.438624	2.036685	3.489437	1.955051	3.483606	1.878415	3.35699	1.796781	3.188724	1.736805	2.983806	1.689324	2.676429	1.631847	2.268259	1.628515	2.920498	2.020858	2.920498	1.834266	2.597294	1.992536	2.616453	1.95755	2.60729	1.920065	2.524823	1.910069	2.51566	1.863421	2.06584	2.050013	2.202452	1.847594	1.262828	2.075003	1.196188	2.002532
M_S1_T671.JPG	1.268659	2.173297	2.420698	2.198287	3.100426	2.128315	3.176229	2.078335	3.211215	2.005031	3.195388	1.941723	3.087931	1.885079	2.932993	1.821771	2.755564	1.790117	2.505664	1.739304	2.097494	1.736805	2.730574	2.097494	2.720578	1.929228	2.426529	2.068339	2.448187	2.033353	2.433193	1.995868	2.338231	1.986705	2.329068	1.942556	1.905071	2.114987	2.021691	1.952552	1.265327	2.134979	1.185359	2.076669
M_S1_T390.JPG	1.386854	2.123646	2.594466	2.15173	3.409728	2.06087	3.491502	2.013788	3.53528	1.938622	3.53528	1.872542	3.391556	1.80068	3.231312	1.7346	3.023986	1.699908	2.691934	1.649522	2.280586	1.64374	2.901738	2.026178	2.914128	1.853544	2.648156	2.010484	2.660546	1.975792	2.653938	1.922928	2.566382	1.913016	2.54408	1.888236	2.111256	2.064174	2.20542	1.872542	1.39594	2.088954	1.314992	2.026178
M_S1_T467.JPG	1.769292	2.261588	2.986816	2.29628	3.777298	2.25498	3.864854	2.211202	3.918544	2.132732	3.918544	2.064174	3.808686	1.988182	3.639356	1.913016	3.43203	1.865934	3.13054	1.803158	2.697716	1.775074	3.344474	2.192204	3.34117	2.013788	3.00251	2.15173	3.023986	2.123646	3.020682	2.079868	2.927344	2.066652	2.920736	2.029482	2.475522	2.202116	2.641548	1.99479	1.772596	2.223592	1.690822	2.126124
M_S1_T469.JPG	1.77202	2.26402	3.02416	2.28534	3.82448	2.21974	3.9237	2.173	3.97044	2.0951	3.96798	2.0336	3.8458	1.95816	3.70312	1.89338	3.49402	1.8491	3.15782	1.79662	2.74372	1.78432	3.37922	2.16726	3.39152	2.00244	3.07418	2.15168	3.10206	2.10822	3.09878	2.06722	2.99628	2.06476	2.9807	2.00818	2.2509	2.24598	2.65024	2.00244	1.77202	2.22958	1.69166	2.16726
M_S1_T547.JPG	1.746404	2.13598	3.035516	2.089164	3.79126	2.0064	3.860648	1.946208	3.902448	1.866788	3.89576	1.79322	3.762836	1.720488	3.622388	1.660296	3.441812	1.62184	3.14336	1.580876	2.70864	1.600104	3.346508	1.9646	3.359048	1.777336	3.054744	1.946208	3.083168	1.907752	3.079824	1.87264	2.981176	1.8601	2.97198	1.812448	2.486264	2.022284	2.635072	1.831676	1.740552	2.105048	1.647756	2.04402
M_S1_T549.JPG	1.228218	2.233728	2.455605	2.231235	3.231759	2.154783	3.317352	2.104923	3.370536	2.013513	3.345606	1.950357	3.231759	1.871412	3.070545	1.814073	2.852823	1.776678	2.53455	1.729311	2.120712	1.732635	2.743131	2.104923	2.768061	1.931244	2.471394	2.094951	2.493831	2.050908	2.493831	2.013513	2.389125	2.000217	2.389125	1.959498	1.881384	2.148966	2.06088	1.95285	1.22157	2.189685	1.149273	2.129853
M_S1_T551.JPG	1.414434	2.245768	2.702252	2.223277	3.483606	2.131647	3.561908	2.09083	3.619385	2.011695	3.612721	1.935892	3.476942	1.863421	3.322004	1.809276	3.10709	1.765127	2.783886	1.717646	2.369885	1.695155	3.037118	2.103325	3.04045	1.904238	2.692256	2.081667	2.704751	2.043349	2.702252	2.008363	2.600626	1.992536	2.600626	1.945888	2.088331	2.150806	2.252432	1.945055	1.414434	2.194955	1.37445	2.166633
M_S1_T553.JPG	2.025628	2.091672	3.219436	2.057396	4.019488	1.948716	4.095564	1.895212	4.130676	1.812448	4.127332	1.736372	3.997752	1.67618	3.838912	1.631872	3.667532	1.590072	3.282972	1.558304	2.895904	1.574188	3.556344	1.920292	3.533772	1.7556	3.270432	1.920292	3.293004	1.882672	3.282972	1.840872	3.184324	1.838364	3.1559	1.787368	2.737064	1.996368	2.832368	1.787368	2.025628	2.050708	1.937012	1.990516
M_S1_T555.JPG	1.352124	2.320056	2.60406	2.358144	3.417984	2.279484	3.499956	2.22318	3.528108	2.15694	3.522312	2.094012	3.40308	2.007072	3.220092	1.952424	3.037932	1.905228	2.735712	1.85472	2.296044	1.838988	2.952648	2.241396	2.93112	2.059236	2.64132	2.209932	2.660364	2.172672	2.647944	2.137896	2.556864	2.128788	2.53782	2.07828	2.031912	2.267064	2.195028	2.069172	1.352124	2.286108	1.27098	2.204136
M_S1_T557.JPG	1.477742	2.226609	2.688924	2.204951	3.505264	2.09083	3.577735	2.040017	3.612721	1.955051	3.600226	1.891743	3.486105	1.821771	3.293682	1.77429	3.116253	1.733473	2.796381	1.70765	2.385712	1.723477	3.043782	2.071671	3.017959	1.897574	2.743069	2.06584	2.75723	2.02419	2.749733	1.989204	2.654771	1.983373	2.635612	1.939224	2.173297	2.141643	2.312408	1.939224	1.47441	2.185792	1.405271	2.134979
M_S1_T559.JPG	1.434096	2.134584	2.53782	2.137896	3.28302	2.06586	3.3741	2.015352	3.402252	1.936692	3.405564	1.861344	3.28302	1.791792	3.122388	1.735488	2.95596	1.6974	2.654568	1.665936	2.277	1.679184	2.855772	2.021976	2.855772	1.85472	2.607372	2.002932	2.619792	1.97478	2.613168	1.943316	2.503044	1.93338	2.50056	1.892808	2.097324	2.06586	2.214072	1.89612	1.434096	2.10312	1.336392	2.06586
M_S1_T561.JPG	1.647044	2.013788	2.760492	2.076564	3.513804	2.010484	3.58897	1.97001	3.641834	1.894018	3.639356	1.82546	3.507196	1.750294	3.36595	1.684214	3.180926	1.646218	2.895956	1.605744	2.528386	1.586746	3.086762	1.954316	3.090066	1.80068	2.823268	1.938622	2.838962	1.90393	2.838962	1.872542	2.751406	1.853544	2.748102	1.809766	2.321886	1.972488	2.44083	1.797376	1.647044	1.9824	1.59418	1.922928
M_S1_T673.JPG	1.632084	2.114064	2.818752	2.136501	3.544215	2.070021	3.626484	2.01933	3.663879	1.947033	3.667203	1.873905	3.528426	1.804932	3.383001	1.748424	3.181068	1.713522	2.90019	1.656183	2.502972	1.659507	3.152814	2.016006	3.146997	1.843158	2.834541	2.000217	2.852823	1.962822	2.85033	1.924596	2.729835	1.918779	2.71737	1.871412	2.275278	2.050908	2.424027	1.868088	1.632084	2.079162	1.558956	2.022654
M_S1_T374.JPG	1.411038	2.205474	2.46807	2.20215	3.210153	2.138994	3.285774	2.079162	3.326493	1.9944	3.314028	1.937061	3.210153	1.877229	3.05808	1.820721	2.884401	1.792467	2.622636	1.760889	2.215446	1.780002	2.831217	2.092458	2.815428	1.934568	2.518761	2.076669	2.537874	2.047584	2.527902	2.013513	2.430675	2.010189	2.420703	1.975287	2.016837	2.145642	2.134008	1.966146	1.401897	2.180544	1.332093	2.129853
M_S1_T607.JPG	1.45812	2.224052	2.654784	2.239974	3.34781	2.19556	3.42742	2.147794	3.48189	2.084106	3.475186	2.017066	3.379654	1.93159	3.23049	1.861198	3.036074	1.816784	2.766238	1.77237	2.32964	1.753096	2.938028	2.138576	2.96652	1.960082	2.641376	2.112598	2.67322	2.071536	2.664002	2.039692	2.5559	2.02377	2.545844	1.985222	2.12014	2.151146	2.260086	1.966786	1.45812	2.176286	1.384376	2.10338
M_S1_T750.JPG	1.582051	2.304022	2.761353	2.300714	3.500691	2.212225	3.583391	2.15847	3.628876	2.072462	3.612336	2.003821	3.50648	1.938488	3.355139	1.881425	3.158313	1.846691	2.867209	1.810303	2.461152	1.792936	3.092153	2.170048	3.083883	1.998032	2.806838	2.152681	2.820897	2.117947	2.806838	2.078251	2.70429	2.07577	2.695193	2.035247	2.270115	2.209744	2.375971	2.021188	1.562203	2.272596	1.476195	2.198166
M_S1_T752.JPG	1.302525	1.969914	2.581067	1.998032	3.343561	1.921121	3.429569	1.858269	3.480843	1.775569	3.477535	1.69535	3.355139	1.615958	3.195528	1.541528	3.012761	1.496043	2.690231	1.43898	2.275904	1.450558	2.887057	1.864058	2.895327	1.669713	2.552949	1.846691	2.581067	1.798725	2.570316	1.752413	2.490097	1.752413	2.466941	1.701139	2.004648	1.898792	2.155989	1.69535	1.296736	1.932699	1.202458	1.872328
M_S1_T848.JPG	1.861577	1.924429	2.940812	2.00961	3.600758	1.992243	3.685939	1.940969	3.732251	1.867366	3.732251	1.792936	3.643762	1.712717	3.500691	1.641595	3.323713	1.601899	3.049976	1.555587	2.672864	1.553106	3.249283	1.907062	3.260861	1.738354	2.95239	1.867366	2.989605	1.832632	2.992086	1.801206	2.895327	1.783839	2.887057	1.744143	2.461152	1.903754	2.632341	1.747451	1.867366	1.907062	1.813611	1.864058
M_S1_T850.JPG	1.4359	1.81936	2.69667	1.88493	3.52169	1.8592	3.61963	1.80193	3.66777	1.72225	3.66528	1.65917	3.5275	1.57866	3.35901	1.50977	3.16396	1.4608	2.84856	1.38942	2.42194	1.37531	3.06353	1.77952	3.10918	1.59858	2.73983	1.74466	2.76556	1.71063	2.76556	1.66996	2.6311	1.65917	2.62197	1.61601	2.1497	1.77039	2.3074	1.59858	1.4276	1.78782	1.31306	1.73636
M_S1_T633.JPG	1.303645	2.094162	2.63228	2.097494	3.517759	2.034186	3.612721	1.964214	3.654371	1.891743	3.644375	1.809276	3.511928	1.723477	3.337831	1.663501	3.112921	1.606857	2.793882	1.546881	2.338231	1.536885	3.04045	1.967546	3.027955	1.768459	2.667266	1.935892	2.708083	1.897574	2.702252	1.856757	2.588131	1.84093	2.578135	1.790117	2.018359	1.995868	2.220778	1.780954	1.300313	2.050013	1.19952	1.976709
M_S1_T635.JPG	1.370285	2.166633	2.641443	2.210782	3.416966	2.138311	3.489437	2.075003	3.521091	2.002532	3.517759	1.939224	3.401139	1.860089	3.274523	1.800113	3.046281	1.7493	2.730574	1.675996	2.31574	1.679328	2.954651	2.087498	2.964647	1.900906	2.651439	2.052512	2.676429	2.015027	2.663934	1.980041	2.553145	1.967546	2.54065	1.923397	2.04085	2.11582	2.189124	1.913401	1.363621	2.134979	1.278655	2.068339
M_S1_T758.JPG	1.291374	2.410731	2.471394	2.45145	3.244224	2.394942	3.319845	2.347575	3.354747	2.281095	3.364719	2.208798	3.263337	2.123205	3.096306	2.054232	2.90019	2.016006	2.619312	1.968639	2.206305	1.959498	2.843682	2.331786	2.85033	2.158107	2.537874	2.312673	2.556156	2.278602	2.543691	2.231235	2.446464	2.224587	2.436492	2.180544	1.94454	2.357547	2.099106	2.180544	1.284726	2.366688	1.212429	2.328462
M_S1_T760.JPG	1.458405	2.442309	2.670003	2.489676	3.493524	2.419872	3.563328	2.370012	3.614019	2.287743	3.594906	2.221263	3.475242	2.142318	3.317352	2.08581	3.112095	2.047584	2.812104	1.984428	2.395773	1.959498	3.054756	2.36004	3.05808	2.189685	2.708229	2.347575	2.729835	2.303532	2.724018	2.259489	2.648397	2.247024	2.622636	2.196333	2.076669	2.385801	2.281926	2.183868	1.449264	2.407407	1.351206	2.300208
M_S1_T762.JPG	1.10523	2.435661	2.262813	2.464746	2.994924	2.429844	3.077193	2.382477	3.133701	2.300208	3.131208	2.233728	3.020685	2.145642	2.862795	2.076669	2.673327	2.025978	2.367519	1.968639	1.953681	1.968639	2.613495	2.350899	2.622636	2.170572	2.31018	2.315997	2.320152	2.284419	2.316828	2.2437	2.202981	2.227911	2.190516	2.183868	1.726818	2.366688	1.909638	2.17722	1.098582	2.410731	1.026285	2.341758
M_S1_T852.JPG	1.590876	2.050958	2.873654	2.06087	3.698828	1.99479	3.79547	1.925406	3.840074	1.85024	3.826858	1.75938	3.698828	1.690822	3.541888	1.61483	3.331258	1.56527	3.00251	1.502494	2.550688	1.490104	3.234616	1.932014	3.253614	1.718906	2.886044	1.900626	2.914128	1.86263	2.895956	1.816374	2.823268	1.803158	2.817486	1.756076	2.290498	1.97001	2.463132	1.74699	1.580964	2.017092	1.51571	1.9411
M_S1_T842.JPG	1.840638	2.23929	3.088302	2.194254	3.835566	2.102514	3.908958	2.049138	3.958998	1.969908	3.943152	1.90986	3.823056	1.83063	3.667932	1.770582	3.46527	1.725546	3.186714	1.68468	2.737188	1.691352	3.430242	2.061648	3.366858	1.887342	3.075792	2.052474	3.113322	2.010774	3.100812	1.973244	2.993226	1.966572	2.987388	1.92237	2.540364	2.125032	2.682978	1.93488	1.83063	2.194254	1.752234	2.13087
M_S1_T844.JPG	1.375233	2.218808	2.669812	2.206463	3.534785	2.159552	3.644244	2.084659	3.688686	2.012235	3.682102	1.93405	3.56359	1.855865	3.397344	1.796609	3.18501	1.749698	2.850872	1.678097	2.37847	1.693734	3.085427	2.09042	3.09448	1.893723	2.760342	2.062438	2.785032	2.025403	2.766103	1.987545	2.641007	1.9752	2.635246	1.931581	2.125809	2.13157	2.297816	1.940634	1.359596	2.187534	1.284703	2.115933
M_S1_T846.JPG	1.341963	2.299913	2.619785	2.34073	3.483606	2.31574	3.593562	2.261595	3.644375	2.169965	3.647707	2.09083	3.527755	1.9992	3.353658	1.929228	3.144575	1.881747	2.803045	1.809276	2.325736	1.812608	3.024623	2.223277	3.046281	2.036685	2.704751	2.191623	2.733906	2.154138	2.72391	2.113321	2.619785	2.097494	2.613121	2.052512	2.123317	2.236605	2.255764	2.043349	1.331967	2.268259	1.256164	2.198287
M_S1_T597.JPG	1.521666	1.857303	2.629854	1.934307	3.360555	1.895805	3.440907	1.847259	3.503682	1.773603	3.496986	1.706643	3.388176	1.637172	3.251745	1.566864	3.066768	1.518318	2.793906	1.476468	2.381265	1.468935	2.944566	1.829682	2.97972	1.654749	2.657475	1.804572	2.692629	1.76607	2.685933	1.727568	2.601396	1.717524	2.588004	1.675674	2.129328	1.83303	2.304261	1.664793	1.525014	1.839726	1.465587	1.76607
M_S1_T599.JPG	1.491192	2.111688	2.703828	2.125866	3.532824	2.024952	3.616224	1.965738	3.662094	1.885674	3.651252	1.808946	3.508638	1.749732	3.351846	1.690518	3.15669	1.65549	2.828928	1.610454	2.396916	1.627968	3.049104	1.99326	3.044934	1.818954	2.759706	1.979916	2.77722	1.944888	2.766378	1.899852	2.655456	1.892346	2.644614	1.840638	2.150052	2.042466	2.296002	1.861488	1.495362	2.098344	1.436148	2.028288
M_S1_T756.JPG	1.2213	2.404512	2.542788	2.453364	3.372444	2.390436	3.459384	2.335788	3.507408	2.259612	3.507408	2.175984	3.383208	2.096496	3.203532	2.04102	3.013092	1.992996	2.677752	1.934208	2.220696	1.91682	2.884752	2.335788	2.895516	2.14866	2.584188	2.307636	2.6082	2.262924	2.604888	2.224836	2.476548	2.218212	2.466612	2.166048	1.888668	2.349036	2.106432	2.151972	1.207224	2.369736	1.135188	2.29356
M_S1_T299.JPG	1.222401	2.36835	2.496324	2.36835	3.371367	2.295222	3.461115	2.226249	3.499341	2.138994	3.478566	2.062542	3.339789	1.98609	3.169434	1.920441	2.944233	1.882215	2.645904	1.81989	2.187192	1.826538	2.888556	2.236221	2.885232	2.045091	2.552001	2.215446	2.593551	2.173896	2.579424	2.125698	2.482197	2.129022	2.464746	2.076669	1.923765	2.288574	2.104092	2.070021	1.215753	2.336772	1.125174	2.263644
M_S1_T681.JPG	1.615428	2.069172	2.770488	2.110572	3.518172	2.069172	3.590208	2.02032	3.65976	1.93752	3.648996	1.868796	3.53556	1.785168	3.383208	1.73052	3.19608	1.681668	2.888892	1.62288	2.473236	1.612944	3.099204	1.99962	3.106656	1.830708	2.81934	1.965672	2.836728	1.934208	2.825964	1.899432	2.73654	1.889496	2.73654	1.837332	2.286936	2.013696	2.414448	1.823256	1.615428	2.027772	1.546704	1.948284
M_S1_T297.JPG	1.259388	2.449224	2.286936	2.466612	2.957616	2.394576	3.040416	2.345724	3.095892	2.255472	3.078504	2.204136	2.978316	2.142036	2.833416	2.069172	2.663676	2.037708	2.404512	1.996308	2.023632	2.013696	2.622276	2.335788	2.577564	2.180124	2.317572	2.321712	2.352348	2.283624	2.341584	2.248848	2.245536	2.245536	2.23146	2.204136	1.861344	2.369736	1.982232	2.19006	1.256076	2.418588	1.189836	2.356488
M_S1_T308.JPG	1.555632	2.462253	2.582748	2.472225	3.280788	2.392449	3.360564	2.336772	3.392142	2.281095	3.378015	2.21877	3.277464	2.153121	3.142011	2.09412	2.968332	2.048415	2.690778	2.000217	2.350068	2.017668	2.947557	2.354223	2.912655	2.194671	2.635101	2.336772	2.652552	2.309349	2.638425	2.267799	2.541198	2.263644	2.531226	2.222094	2.16891	2.389956	2.255334	2.222925	1.548984	2.430675	1.458405	2.382477
M_S1_T623.JPG	1.265774	2.118402	2.458301	2.138977	3.21793	2.111818	3.296938	2.070668	3.372654	1.99166	3.376769	1.92582	3.273071	1.84352	3.118347	1.764512	2.92988	1.702787	2.565291	1.644354	2.15626	1.65423	2.785032	2.015527	2.802315	1.840228	2.475584	1.987545	2.503566	1.957094	2.492867	1.922528	2.40316	1.911829	2.40316	1.867387	1.949687	2.053385	2.097827	1.864095	1.269066	2.091243	1.196642	2.03281
M_S1_T854.JPG	1.525622	2.057566	2.77123	2.06087	3.63027	1.977444	3.702958	1.926232	3.75417	1.836198	3.744258	1.760206	3.60962	1.698256	3.44029	1.642914	3.264352	1.59831	2.93643	1.546272	2.484608	1.55701	3.109064	1.940274	3.133018	1.76764	2.83318	1.929536	2.850526	1.888236	2.839788	1.843632	2.739842	1.836198	2.739842	1.78829	2.218636	1.977444	2.419354	1.780856	1.525622	2.022874	1.432284	1.95349
M_S1_T856.JPG	1.664106	2.028695	2.963623	2.059969	3.792384	2.028695	3.885383	1.957094	3.933117	1.878086	3.919949	1.791671	3.816251	1.712663	3.63766	1.644354	3.424503	1.595797	3.097772	1.554647	2.678865	1.561231	3.355371	1.96697	3.342203	1.757105	2.991605	1.92582	3.029463	1.887962	3.018764	1.840228	2.915889	1.832821	2.901898	1.791671	2.469	1.970262	2.582574	1.771096	1.660814	1.987545	1.581806	1.922528
M_S1_T935.JPG	1.58839	1.974377	2.846757	2.004828	3.634368	1.949687	3.727367	1.895369	3.768517	1.808954	3.775101	1.743937	3.661527	1.664929	3.500219	1.599089	3.314221	1.544771	2.994897	1.472347	2.554592	1.46494	3.17678	1.88467	3.190771	1.702787	2.878031	1.857511	2.90519	1.812246	2.901898	1.771096	2.791616	1.757105	2.78174	1.712663	2.303577	1.905245	2.451717	1.702787	1.58839	1.919236	1.509382	1.878086
M_S1_T1028.JPG	1.970262	2.231976	2.919181	2.208109	3.631076	2.121694	3.689509	2.080544	3.71996	2.00812	3.710084	1.943103	3.602271	1.885493	3.465653	1.840228	3.307637	1.812246	3.050038	1.771096	2.664874	1.794963	3.228629	2.094535	3.24262	1.939811	2.966915	2.087951	2.994897	2.053385	2.984198	2.022111	2.892022	2.00812	2.884615	1.970262	2.530725	2.149676	2.644299	1.970262	1.963678	2.204817	1.871502	2.135685
M_S1_T1030.JPG	1.337375	2.097827	2.506858	2.152968	3.255788	2.104411	3.348787	2.066553	3.389937	1.994952	3.389937	1.933227	3.280478	1.84352	3.129046	1.781795	2.984198	1.715955	2.67475	1.65423	2.231976	1.633655	2.836881	2.042686	2.833589	1.867387	2.506858	2.008943	2.544716	1.970262	2.540601	1.933227	2.458301	1.915944	2.448425	1.874794	1.946395	2.045978	2.159552	1.84352	1.334083	2.063261	1.227916	1.980961
M_S1_T1110.JPG	1.616372	2.045978	2.764457	2.059969	3.566059	2.025403	3.651651	1.963678	3.716668	1.88467	3.699385	1.816361	3.59651	1.750521	3.445078	1.688796	3.259903	1.633655	2.97103	1.581806	2.530725	1.551355	3.152913	1.960386	3.156205	1.778503	2.836881	1.929112	2.871447	1.88467	2.860748	1.850104	2.74059	1.832821	2.737298	1.791671	2.235268	1.977669	2.437726	1.774388	1.608965	2.00812	1.526665	1.957094
M_S1_T1222.JPG	1.321056	2.22678	2.4603	2.234286	3.268446	2.178408	3.345174	2.12253	3.386874	2.03913	3.379368	1.975746	3.257604	1.892346	3.118326	1.829796	2.926506	1.791432	2.602914	1.74306	2.169234	1.739724	2.817252	2.1267	2.828928	1.94322	2.537028	2.100012	2.56038	2.058312	2.55621	2.023284	2.452794	2.011608	2.437782	1.969908	1.94322	2.153388	2.115858	1.965738	1.311048	2.195922	1.226814	2.13087
M_S1_T1224.JPG	0.613824	2.16423	1.881504	2.119194	2.662128	2.028288	2.748864	1.965738	2.790564	1.878168	2.77722	1.802274	2.64795	1.732218	2.494494	1.679676	2.282658	1.65549	1.982418	1.607118	1.52622	1.63464	2.261808	1.979916	2.265144	1.794768	1.944054	1.975746	1.964904	1.937382	1.961568	1.899852	1.84314	1.885674	1.833132	1.843974	1.296036	2.05581	1.491192	1.853982	0.613824	2.111688	0.50874	2.077494
M_S1_T1226.JPG	0.980462	2.212854	2.170728	2.26737	2.995076	2.250024	3.088414	2.202116	3.154494	2.119516	3.154494	2.046828	3.029768	1.97414	2.867872	1.884932	2.657242	1.846936	2.343362	1.777552	1.908886	1.76351	2.605204	2.16412	2.625854	1.988182	2.298758	2.129428	2.32932	2.098866	2.326016	2.06087	2.194682	2.046828	2.191378	1.99479	1.642914	2.170728	1.87089	1.981574	0.973028	2.174858	0.873082	2.14347
M_S1_T1228.JPG	1.148436	1.882044	2.331648	1.961532	3.124044	1.944972	3.186144	1.906884	3.244932	1.819944	3.244932	1.761156	3.137292	1.66428	3.00978	1.605492	2.816028	1.543392	2.501388	1.467216	2.06172	1.45314	2.663676	1.87542	2.69514	1.692432	2.383812	1.827396	2.41776	1.789308	2.404512	1.74708	2.320884	1.73052	2.310948	1.688292	1.80918	1.843956	2.013696	1.660968	1.152576	1.85472	1.058184	1.77192
M_S1_T295.JPG	1.252152	2.465802	2.507652	2.454921	3.304476	2.371221	3.38148	2.315142	3.419982	2.23479	3.399057	2.161134	3.283551	2.095011	3.115314	2.038932	2.923641	1.997082	2.598048	1.944351	2.161134	1.961928	2.825712	2.326023	2.814831	2.154438	2.500119	2.308446	2.531925	2.27664	2.524392	2.238138	2.413071	2.228094	2.40219	2.19294	1.912545	2.38545	2.080782	2.186244	1.245456	2.4273	1.165104	2.377917
M_S1_T418.JPG	1.402728	2.204643	2.802132	2.204643	3.662217	2.129022	3.75612	2.070021	3.791022	1.98609	3.766923	1.917117	3.648921	1.840665	3.496017	1.77834	3.298239	1.732635	2.97498	1.677789	2.485521	1.67031	3.156138	2.079993	3.190209	1.893018	2.784681	2.062542	2.815428	2.017668	2.812104	1.979442	2.711553	1.972794	2.70075	1.920441	2.131515	2.124867	2.336772	1.917117	1.402728	2.173896	1.298853	2.129022
M_S1_T420.JPG	2.020992	2.017668	3.107109	2.156445	3.79767	2.180544	3.9057	2.145642	3.968025	2.073345	3.978828	2.003541	3.870798	1.917117	3.71457	1.843989	3.534243	1.784988	3.266661	1.708536	2.895204	1.666986	3.409593	2.073345	3.44034	1.917117	3.138687	2.020992	3.159462	1.993569	3.151983	1.961991	3.054756	1.934568	3.051432	1.899666	2.600199	2.017668	2.784681	1.86144	2.02764	1.989414	1.941216	1.917117
M_S1_T539.JPG	1.46367	2.261808	2.578728	2.26848	3.271782	2.202594	3.351846	2.157558	3.393546	2.077494	3.386874	2.01411	3.26511	1.95156	3.146682	1.903188	2.961534	1.864824	2.676306	1.82646	2.271816	1.840638	2.892312	2.157558	2.892312	2.007438	2.5854	2.14338	2.592072	2.12253	2.582064	2.087502	2.491158	2.069988	2.487822	2.031624	2.121696	2.202594	2.191752	2.024952	1.46367	2.223444	1.369428	2.175072
M_S1_T541.JPG	1.376934	2.069988	2.404422	2.090838	3.129168	2.03913	3.21924	1.989924	3.247596	1.920702	3.247596	1.84731	3.146682	1.78059	3.00657	1.732218	2.801406	1.683846	2.5437	1.637976	2.13921	1.637976	2.766378	1.979916	2.769714	1.818954	2.463636	1.962402	2.48115	1.927374	2.477814	1.895682	2.380236	1.88901	2.37273	1.84731	1.975746	2.007438	2.069988	1.840638	1.38027	2.03496	1.300206	1.989924
M_S1_T543.JPG	1.65549	1.812282	2.863956	1.82646	3.66543	1.773918	3.76968	1.721376	3.825558	1.641312	3.81138	1.568754	3.697122	1.492026	3.51948	1.432812	3.295968	1.391112	2.979048	1.345242	2.550372	1.349412	3.233418	1.711368	3.24426	1.533726	2.947356	1.690518	2.96487	1.652154	2.954862	1.617126	2.867292	1.602948	2.846442	1.557912	2.334366	1.746396	2.498664	1.543734	1.647984	1.78059	1.557912	1.732218
M_S1_T545.JPG	1.686348	2.212602	2.979048	2.170902	3.738822	2.087502	3.81555	2.028288	3.860586	1.941552	3.839736	1.857318	3.72798	1.802274	3.564516	1.753068	3.355182	1.714704	3.055776	1.67634	2.609586	1.683846	3.28596	2.03913	3.295968	1.861488	2.979048	2.03496	2.999898	1.996596	2.993226	1.959066	2.884806	1.954896	2.874798	1.90986	2.401086	2.111688	2.567886	1.906524	1.679676	2.181744	1.596276	2.125866
M_S1_T266.JPG	1.719247	2.396576	2.991605	2.409744	3.738066	2.319214	3.807198	2.272303	3.841764	2.187534	3.831888	2.121694	3.716668	2.056677	3.572643	2.009766	3.375946	1.9752	3.047569	1.937342	2.622901	1.931581	3.278832	2.28794	3.269779	2.121694	2.97926	2.274772	3.00395	2.234445	2.985021	2.196587	2.875562	2.194118	2.859925	2.149676	2.407275	2.319214	2.550477	2.140623	1.710194	2.368594	1.632009	2.315922
M_S1_T318.JPG	1.08732	2.2919	2.55102	2.33208	3.42596	2.23286	3.50386	2.17956	3.55634	2.0951	3.52846	2.01474	3.40382	1.93356	3.24802	1.88026	3.03646	1.82778	2.67812	1.7466	2.18612	1.7097	2.9151	2.18612	2.9274	1.99916	2.53216	2.173	2.5789	2.11396	2.56906	2.07378	2.42966	2.0582	2.42966	2.0049	1.8532	2.21072	2.0459	1.9926	1.08732	2.24844	0.98154	2.173
M_S1_T320.JPG	1.025	2.24516	2.17382	2.26402	2.98398	2.19842	3.07418	2.12954	3.11764	2.05164	3.11764	1.97702	3.0053	1.89912	2.85278	1.83106	2.6445	1.7876	2.34192	1.7343	1.9188	1.73102	2.55348	2.12626	2.56332	1.94258	2.22712	2.10494	2.24844	2.06722	2.23614	2.02704	2.13938	2.02048	2.12134	1.968	1.66624	2.16398	1.82204	1.9557	1.01844	2.20416	0.91266	2.14266
M_S1_T601.JPG	1.362788	2.116653	2.675596	2.104991	3.586898	2.005864	3.694355	1.94089	3.747667	1.848427	3.721011	1.760962	3.567739	1.703485	3.383646	1.661002	3.177062	1.622684	2.852192	1.581034	2.369885	1.60769	3.077935	1.967546	3.100426	1.787618	2.718079	1.955884	2.741403	1.929228	2.729741	1.883413	2.626449	1.886745	2.618119	1.829268	2.060009	2.040017	2.259096	1.840097	1.355291	2.075003	1.198687	2.025023
M_S1_T603.JPG	1.351959	2.128315	2.469012	2.131647	3.138744	2.051679	3.212048	2.001699	3.234539	1.944222	3.238704	1.871751	3.150406	1.79928	3.024623	1.741803	2.871351	1.691823	2.568972	1.65767	2.166633	1.661002	2.756397	2.001699	2.771391	1.833433	2.469012	1.979208	2.480674	1.94089	2.469012	1.905904	2.396541	1.898407	2.369885	1.848427	1.964214	2.03252	2.105824	1.856757	1.351959	2.085832	1.305311	2.040017
M_S1_T661.JPG	1.539384	2.169965	2.523157	2.17413	3.26536	2.113321	3.349493	2.070838	3.40697	1.994202	3.414467	1.925063	3.284519	1.864254	3.127915	1.810942	2.970478	1.783453	2.69892	1.764294	2.293249	1.783453	2.920498	2.063341	2.893842	1.910069	2.60729	2.059176	2.622284	2.025023	2.610622	1.994202	2.538151	1.986705	2.530654	1.948387	2.139977	2.101659	2.239937	1.963381	1.535219	2.139977	1.470245	2.089997
M_S1_T663.JPG	1.225343	2.169965	2.503998	2.189124	3.299513	2.135812	3.399473	2.085832	3.460282	1.990037	3.445288	1.917566	3.327002	1.84093	3.154571	1.775956	2.943822	1.725976	2.653105	1.665167	2.163301	1.653505	2.852192	2.066673	2.844695	1.879248	2.527322	2.036685	2.55731	1.994202	2.542316	1.952552	2.434859	1.948387	2.427362	1.905904	1.925896	2.094162	2.124983	1.883413	1.210349	2.128315	1.129548	2.070838
M_S1_T665.JPG	1.378629	2.16891	2.581917	2.153952	3.364719	2.061711	3.425382	2.012682	3.460284	1.932075	3.451974	1.852299	3.345606	1.787481	3.192702	1.733466	3.005727	1.699395	2.723187	1.657014	2.299377	1.657014	2.940909	2.020161	2.936754	1.840665	2.623467	2.001048	2.639256	1.974456	2.635101	1.93623	2.532057	1.932075	2.520423	1.88637	2.050908	2.080824	2.203812	1.88637	1.375305	2.134839	1.294698	2.084979
M_S1_T711.JPG	1.08861	2.054232	2.348406	2.050908	3.150321	1.962822	3.238407	1.905483	3.291591	1.829031	3.288267	1.752579	3.154476	1.680282	3.009051	1.615464	2.810442	1.580562	2.486352	1.527378	2.070021	1.527378	2.673327	1.920441	2.711553	1.737621	2.398266	1.901328	2.414055	1.867257	2.402421	1.817397	2.302701	1.809918	2.299377	1.760058	1.802439	1.966146	1.93623	1.768368	1.081131	2.023485	0.989721	1.97778
M_S1_T713.JPG	1.554801	2.0775	2.845344	2.084979	3.712077	2.001048	3.803487	1.924596	3.853347	1.833186	3.841713	1.764213	3.712077	1.699395	3.520947	1.646211	3.310704	1.607985	2.982459	1.55397	2.527902	1.550646	3.234252	1.962822	3.223449	1.760058	2.871936	1.928751	2.917641	1.88637	2.910162	1.852299	2.845344	1.843989	2.83371	1.783326	2.237883	1.993569	2.414055	1.79496	1.550646	2.042598	1.428489	1.974456
M_S1_T715.JPG	1.646211	2.108247	2.898528	2.115726	3.692964	2.058387	3.78105	1.996893	3.818445	1.920441	3.807642	1.843989	3.685485	1.779171	3.551694	1.725987	3.34893	1.676127	3.054756	1.630422	2.615988	1.627098	3.250041	2.004372	3.253365	1.824876	2.92512	1.97778	2.951712	1.939554	2.940909	1.905483	2.845344	1.890525	2.83371	1.855623	2.340927	2.039274	2.50131	1.852299	1.638732	2.070021	1.558125	2.020161
M_S1_T717.JPG	1.622943	1.920441	2.856978	1.898004	3.696288	1.806594	3.788529	1.756734	3.841713	1.664493	3.834234	1.588872	3.673851	1.527378	3.525102	1.474194	3.314859	1.431813	3.017361	1.390263	2.581917	1.420179	3.219294	1.771692	3.250041	1.584717	2.935923	1.760058	2.951712	1.718508	2.936754	1.676127	2.845344	1.668648	2.826231	1.627098	2.337603	1.83651	2.527902	1.630422	1.615464	1.890525	1.546491	1.851468
M_S1_T804.JPG	1.444769	2.139449	2.524004	2.165913	3.253418	2.112985	3.351831	2.060057	3.397316	1.983973	3.386565	1.922775	3.268304	1.843383	3.116136	1.789628	2.922618	1.751586	2.653016	1.710236	2.25771	1.713544	2.888711	2.055922	2.888711	1.888868	2.58024	2.032766	2.600088	1.990589	2.591818	1.956682	2.496713	1.941796	2.485962	1.903754	2.033593	2.074943	2.200647	1.903754	1.433191	2.10885	1.357107	2.055922
M_S1_T828.JPG	1.615131	2.238689	2.858112	2.219668	3.652032	2.139449	3.751272	2.089829	3.785179	2.006302	3.785179	1.934353	3.671053	1.858269	3.492421	1.789628	3.284017	1.744143	3.002837	1.694523	2.531447	1.702793	3.218684	2.086521	3.226954	1.896311	2.903597	2.0675	2.918483	2.029458	2.907732	1.991416	2.786163	1.979838	2.786163	1.938488	2.295752	2.139449	2.466941	1.938488	1.619266	2.20809	1.539047	2.139449
M_S1_T830.JPG	1.357934	2.268461	2.656324	2.303195	3.4734	2.241997	3.556927	2.200647	3.61399	2.120428	3.610682	2.051787	3.480843	1.96826	3.306346	1.911197	3.124406	1.865712	2.786163	1.805341	2.352815	1.782185	2.998702	2.189069	3.017723	1.998859	2.67948	2.154335	2.702636	2.116293	2.702636	2.074943	2.591818	2.060057	2.584375	2.025323	2.083213	2.203955	2.269288	2.002994	1.36455	2.238689	1.295909	2.173356
M_S1_T1282.JPG	1.311622	1.763164	2.572797	1.812784	3.329502	1.763164	3.420472	1.710236	3.4734	1.630017	3.470092	1.550625	3.355966	1.474541	3.184777	1.402592	2.994567	1.35628	2.691058	1.307487	2.261845	1.311622	2.915175	1.702793	2.903597	1.508448	2.58024	1.668059	2.603396	1.634152	2.603396	1.59611	2.493405	1.581224	2.48927	1.531604	1.998859	1.702793	2.170048	1.534912	1.319065	1.725122	1.22396	1.649038
M_S1_T1284.JPG	1.64573	1.371993	2.834956	1.459655	3.659475	1.436499	3.747137	1.391014	3.800065	1.310795	3.796757	1.250424	3.659475	1.166897	3.52302	1.098256	3.329502	1.041193	3.01028	0.976687	2.572797	0.961801	3.218684	1.360415	3.237705	1.178475	2.880441	1.322373	2.907732	1.281023	2.899462	1.234711	2.812627	1.21569	2.805184	1.178475	2.234554	1.352972	2.451228	1.151184	1.630844	1.341394	1.55476	1.269445
M_S1_T1286.JPG	1.668886	1.941796	2.922618	2.006302	3.71323	1.964952	3.792622	1.911197	3.834799	1.831805	3.823221	1.751586	3.701652	1.675502	3.542041	1.615131	3.359274	1.562203	3.040052	1.50514	2.607531	1.481984	3.215376	1.892176	3.245975	1.710236	2.930061	1.862404	2.956525	1.820227	2.941639	1.778877	2.843226	1.767299	2.834956	1.725122	2.337102	1.896311	2.512426	1.713544	1.664751	1.903754	1.592802	1.843383
M_S1_T1288.JPG	1.307487	1.527469	2.524004	1.622574	3.367544	1.59611	3.446936	1.550625	3.503999	1.474541	3.489113	1.391014	3.367544	1.31493	3.222819	1.242981	3.025166	1.193361	2.717522	1.117277	2.288309	1.079235	2.91104	1.515891	2.918483	1.333951	2.569489	1.481984	2.599261	1.443942	2.591818	1.398457	2.496713	1.379436	2.48927	1.329816	1.964952	1.508448	2.174183	1.310795	1.300044	1.501005	1.234711	1.434845
M_S1_T283.JPG	2.337603	2.417379	3.269154	2.413224	3.971349	2.363364	4.040322	2.317659	4.082703	2.249517	4.074393	2.188023	3.959715	2.115726	3.830079	2.070021	3.650583	2.035119	3.383832	2.001048	3.054756	2.008527	3.650583	2.314335	3.63978	2.149797	3.333972	2.298546	3.360564	2.264475	3.345606	2.233728	3.253365	2.230404	3.238407	2.192178	2.841189	2.363364	2.998248	2.188023	2.329293	2.390787	2.272785	2.344251
M_S1_T285.JPG	1.234035	2.470563	2.421534	2.478042	3.196026	2.420703	3.295746	2.374998	3.34893	2.286912	3.34893	2.202981	3.219294	2.134839	3.043953	2.061711	2.860302	2.020161	2.562804	1.962822	2.149797	1.962822	2.768892	2.355885	2.78385	2.173065	2.474718	2.333448	2.493831	2.295222	2.482197	2.252841	2.386632	2.249517	2.371674	2.211291	1.883046	2.394111	2.070021	2.202981	1.234035	2.436492	1.126836	2.386632
M_S1_T287.JPG	1.539012	2.264475	2.772216	2.325138	3.559173	2.276109	3.650583	2.222094	3.692964	2.126529	3.677175	2.058387	3.574131	1.985259	3.391311	1.920441	3.173589	1.863102	2.879415	1.814073	2.45145	1.802439	3.073869	2.199657	3.073869	2.023485	2.780526	2.173065	2.802963	2.138163	2.780526	2.092458	2.696595	2.092458	2.669172	2.042598	2.173065	2.211291	2.371674	2.023485	1.524054	2.230404	1.455081	2.16891
M_S1_T310.JPG	1.543167	2.348406	2.917641	2.367519	3.753627	2.291067	3.853347	2.21877	3.903207	2.130684	3.891573	2.046753	3.757782	1.974456	3.570807	1.912962	3.345606	1.863102	3.02484	1.802439	2.566128	1.790805	3.238407	2.233728	3.269154	2.023485	2.88357	2.211291	2.92512	2.164755	2.910162	2.115726	2.826231	2.099937	2.810442	2.050908	2.272785	2.267799	2.478873	2.046753	1.535688	2.31018	1.459236	2.237883
M_S1_T312.JPG	1.447602	2.45145	2.860302	2.40159	3.704598	2.298546	3.799332	2.241207	3.845868	2.153952	3.841713	2.092458	3.704598	2.004372	3.525102	1.93623	3.322338	1.893849	2.97498	1.855623	2.470563	1.859778	3.215139	2.264475	3.204336	2.070021	2.864457	2.241207	2.88357	2.195502	2.871936	2.153952	2.734821	2.145642	2.734821	2.115726	2.17722	2.333448	2.345082	2.108247	1.440123	2.40159	1.352868	2.336772
M_S1_T316.JPG	1.094272	2.332744	2.52968	2.34016	3.427016	2.256936	3.495408	2.207496	3.548144	2.124272	3.548144	2.048464	3.4196	1.96112	3.241616	1.896848	3.014192	1.847408	2.681296	1.768304	2.185248	1.764184	2.916136	2.207496	2.935088	2.017976	2.537096	2.177008	2.57912	2.139104	2.57912	2.1012	2.4308	2.090488	2.423384	2.041048	1.87048	2.237984	2.037752	2.036928	1.072024	2.29072	1.011048	2.222328
M_S1_T605.JPG	1.719756	2.054268	2.720808	2.073312	3.374928	2.054268	3.474288	1.97478	3.52728	1.898604	3.52314	1.82988	3.409704	1.769436	3.268944	1.715616	3.105	1.674216	2.849976	1.631988	2.49642	1.636128	3.066912	1.97478	3.05118	1.811664	2.792844	1.955736	2.804436	1.921788	2.789532	1.8837	2.701764	1.872108	2.690172	1.826568	2.31012	1.997136	2.4012	1.841472	1.716444	2.01618	1.644408	1.97478
M_S1_T675.JPG	1.499508	2.146176	2.618136	2.137896	3.360024	2.062548	3.439512	2.005416	3.474288	1.932552	3.4776	1.87542	3.360024	1.795932	3.211812	1.750392	3.052008	1.712304	2.739852	1.68912	2.35152	1.69326	2.922012	2.02032	2.96424	1.853064	2.640492	2.005416	2.659536	1.97478	2.648772	1.940832	2.580048	1.92924	2.561004	1.898604	2.153628	2.07	2.279484	1.894464	1.487916	2.1114	1.430784	2.054268
M_S1_T677.JPG	1.100244	2.180544	2.448126	2.153952	3.387156	2.080824	3.463608	2.02764	3.513468	1.93623	3.497679	1.855623	3.372198	1.775847	3.211815	1.714353	2.998248	1.664493	2.639256	1.615464	2.142318	1.607985	2.879415	2.023485	2.910162	1.821552	2.524578	2.004372	2.566128	1.962822	2.55117	1.912962	2.421534	1.898004	2.421534	1.848975	1.856454	2.084979	2.020161	1.863102	1.100244	2.153952	1.004679	2.084979
M_S1_T720.JPG	1.561875	1.845095	2.79055	1.864254	3.651872	1.787618	3.736005	1.734306	3.759329	1.665167	3.755164	1.588531	3.625216	1.51606	3.476109	1.451086	3.246201	1.4161	2.909669	1.362788	2.476509	1.362788	3.162068	1.741803	3.166233	1.565207	2.817206	1.710982	2.836365	1.680161	2.828868	1.641843	2.722244	1.634346	2.718079	1.592696	2.231607	1.772624	2.411535	1.576869	1.558543	1.803445	1.477742	1.7493
M_S1_T722.JPG	1.355291	1.871751	2.614787	1.879248	3.395308	1.818439	3.495268	1.756797	3.552745	1.665167	3.529421	1.592696	3.40697	1.519392	3.234539	1.451086	3.020458	1.408603	2.713914	1.36612	2.259096	1.377782	2.955484	1.756797	2.943822	1.569372	2.626449	1.734306	2.656437	1.695988	2.64894	1.650173	2.530654	1.650173	2.518992	1.60769	2.044182	1.802612	2.201619	1.600193	1.347794	1.837598	1.297814	1.795115
M_S1_T724.JPG	1.592696	1.619352	2.936325	1.619352	3.724343	1.538551	3.800979	1.489404	3.846794	1.404438	3.8318	1.343629	3.705184	1.266993	3.541083	1.202019	3.334499	1.163701	3.047114	1.102059	2.588131	1.102059	3.277022	1.500233	3.261195	1.312808	2.898007	1.477742	2.917166	1.442756	2.905504	1.412768	2.806377	1.401106	2.794715	1.347794	2.293249	1.531054	2.488171	1.343629	1.585199	1.569372	1.489404	1.51606
M_S1_T726.JPG	1.360289	1.745968	2.703085	1.718479	3.552745	1.619352	3.644375	1.561875	3.686025	1.473577	3.682693	1.393609	3.552745	1.32447	3.376149	1.262828	3.150406	1.236172	2.84053	1.209516	2.343229	1.251999	3.100426	1.584366	3.085432	1.396941	2.775556	1.584366	2.806377	1.538551	2.79055	1.504398	2.637278	1.504398	2.626449	1.446921	2.144142	1.668499	2.27409	1.470245	1.355291	1.706817	1.286152	1.650173
M_S1_T728.JPG	1.53272	2.448187	2.836365	2.423197	3.601892	2.36572	3.697687	2.300746	3.766826	2.216613	3.766826	2.147474	3.632713	2.051679	3.460282	1.975043	3.261195	1.925063	2.93216	1.875916	2.484839	1.864254	3.142909	2.296581	3.147074	2.094162	2.825536	2.273257	2.859689	2.22411	2.844695	2.181627	2.741403	2.166633	2.729741	2.120818	2.239937	2.327402	2.377382	2.113321	1.535219	2.388211	1.439424	2.292416
M_S1_T730.JPG	1.575488	1.809504	2.847744	1.889432	3.65032	1.847408	3.737664	1.802088	3.782984	1.722984	3.778864	1.647176	3.657736	1.571368	3.498704	1.510392	3.286936	1.45436	2.976288	1.393384	2.541216	1.374432	3.203712	1.77984	3.207008	1.597736	2.848568	1.741112	2.881528	1.704032	2.878232	1.666128	2.711784	1.654592	2.707664	1.609272	2.264352	1.77984	2.446456	1.582904	1.575488	1.760888	1.514512	1.692496
M_S1_T732.JPG	1.564776	1.6892	2.790888	1.802088	3.586048	1.817744	3.684104	1.760888	3.730248	1.692496	3.730248	1.616688	3.616536	1.54088	3.468216	1.469192	3.267984	1.416456	2.987824	1.324992	2.537096	1.279672	3.188056	1.715568	3.215248	1.54088	2.85928	1.662008	2.881528	1.632344	2.869992	1.59032	2.738152	1.578784	2.738152	1.529344	2.25364	1.666128	2.449752	1.484024	1.563952	1.658712	1.488144	1.571368
M_S1_T734.JPG	1.253304	2.449752	2.589832	2.47612	3.305888	2.392896	3.37016	2.33604	3.431136	2.24128	3.422896	2.169592	3.286936	2.074832	3.132024	2.003144	2.930968	1.953704	2.608784	1.889432	2.20008	1.885312	2.847744	2.332744	2.836208	2.124272	2.522264	2.302256	2.552752	2.248696	2.537096	2.20008	2.43904	2.19596	2.427504	2.143224	1.938872	2.370648	2.094608	2.143224	1.242592	2.411848	1.155248	2.354992
M_S1_T1230.JPG	1.439528	2.143224	2.556048	2.120152	3.310008	2.033632	3.389112	1.995728	3.434432	1.9158	3.422896	1.836696	3.313304	1.768304	3.13944	1.707328	2.95404	1.677664	2.654928	1.647176	2.271768	1.647176	2.911192	2.003144	2.897184	1.813624	2.62444	1.987488	2.643392	1.949584	2.627736	1.912504	2.541216	1.908384	2.522264	1.858944	2.090488	2.05588	2.24952	1.863064	1.435408	2.112736	1.367016	2.044344
M_S1_T1234.JPG	1.6892	1.571368	2.878232	1.624104	3.69976	1.601856	3.782984	1.548296	3.820888	1.480728	3.813472	1.40492	3.722008	1.340648	3.581928	1.26072	3.384992	1.192328	3.09	1.12476	2.62444	1.139592	3.244912	1.521928	3.272104	1.343944	2.961456	1.49144	2.980408	1.44612	2.976288	1.408216	2.866696	1.397504	2.866696	1.348064	2.29896	1.548296	2.52556	1.329112	1.681784	1.533464	1.601856	1.469192
M_S1_T1236.JPG	0.765496	1.980072	1.984192	2.044344	2.81396	1.976776	2.881528	1.927336	2.919432	1.844112	2.912016	1.77572	2.795008	1.704032	2.635976	1.643056	2.449752	1.605152	2.177832	1.567248	1.749352	1.545	2.382184	1.931456	2.408552	1.749352	2.094608	1.912504	2.10944	1.87048	2.094608	1.832576	2.003144	1.82516	1.980896	1.77984	1.530168	1.942168	1.673544	1.768304	0.757256	1.942168	0.674032	1.877896
M_S1_T1238.JPG	1.465896	1.298624	2.66976	1.465072	3.50612	1.49968	3.60088	1.45436	3.6462	1.385968	3.65444	1.30604	3.536608	1.222816	3.381696	1.147008	3.188056	1.090152	2.916136	0.999512	2.506608	0.923704	3.08588	1.397504	3.132024	1.21952	2.798304	1.35136	2.817256	1.298624	2.80572	1.253304	2.7192	1.230232	2.711784	1.1742	2.237984	1.302744	2.3896	1.136296	1.469192	1.26072	1.431288	1.196448
F_S1_T521.JPG	1.073652	1.833186	2.556156	1.880553	3.629808	1.773354	3.737007	1.685268	3.784374	1.552308	3.768585	1.476687	3.614019	1.378629	3.424551	1.290543	3.146997	1.214922	2.736483	1.135977	2.209629	1.08861	2.919303	1.687761	2.994924	1.435968	2.53455	1.656183	2.578593	1.599675	2.562804	1.543167	2.433168	1.527378	2.427351	1.460898	1.818228	1.725987	1.997724	1.438461	1.070328	1.776678	0.845958	1.650366
F_S1_T525.JPG	1.09395	2.1615	2.7852	2.173875	3.9138	1.9833	3.992175	1.898325	4.044975	1.772925	4.026	1.678875	3.87255	1.598025	3.6663	1.522125	3.403125	1.4784	2.9799	1.4223	2.39745	1.419	3.173775	1.985775	3.19275	1.706925	2.754675	1.954425	2.7885	1.901625	2.7885	1.832325	2.660625	1.82985	2.650725	1.751475	1.9305	2.058375	2.244	1.75395	1.09065	2.117775	0.9933	2.0361
F_S1_A1434.JPG	1.219077	2.188023	2.648397	2.204643	3.609864	2.106585	3.70626	2.040936	3.769416	1.932906	3.757782	1.858116	3.633132	1.773354	3.454467	1.676958	3.210984	1.599675	2.840358	1.519899	2.347575	1.491645	3.015699	2.038443	3.048939	1.804101	2.666679	1.996062	2.701581	1.949526	2.689947	1.885539	2.598537	1.881384	2.593551	1.805763	1.995231	2.078331	2.183037	1.810749	1.214091	2.137332	1.103568	2.049246
F_S1_A1106.JPG	0.863996	1.637958	2.637418	1.714776	3.79134	1.600788	3.912762	1.527274	3.982972	1.39181	3.971408	1.287734	3.827684	1.169616	3.5931	1.068018	3.296566	0.985418	2.895956	0.923468	2.272326	0.906948	3.003336	1.533056	3.065286	1.245608	2.588684	1.48267	2.648156	1.42898	2.63907	1.352988	2.537472	1.343902	2.526734	1.273692	1.822156	1.567748	2.066652	1.245608	0.861518	1.59005	0.759094	1.50332
F_S1_A1108.JPG	0.77268	1.916082	2.655882	2.055	3.868332	1.983486	3.971904	1.905396	4.047528	1.781274	4.039308	1.666194	3.884772	1.548648	3.702288	1.433568	3.379242	1.354656	2.978106	1.239576	2.292558	1.186146	3.109626	1.876626	3.182784	1.59057	2.62629	1.809222	2.6715	1.753326	2.677254	1.694142	2.477508	1.66044	2.477508	1.59057	1.71387	1.848678	2.04267	1.55358	0.775968	1.871694	0.66171	1.787028
F_S1_A1324.JPG	1.182225	2.1648	2.81985	2.2275	3.975675	2.135925	4.077975	2.061675	4.134075	1.941225	4.115925	1.8381	3.9831	1.73085	3.80325	1.635975	3.545025	1.55925	3.114375	1.45695	2.4915	1.4256	3.211725	2.048475	3.272775	1.789425	2.83965	2.00475	2.878425	1.94865	2.868525	1.8843	2.76045	1.866975	2.76045	1.7952	1.979175	2.061675	2.314125	1.7886	1.173975	2.112825	1.030425	2.0097
F_S1_A1470.JPG	1.045369	1.714372	2.858392	1.793956	4.019821	1.677896	4.130907	1.595825	4.193082	1.470646	4.195569	1.360389	4.04552	1.241842	3.849876	1.136559	3.558068	1.056975	3.12533	0.952521	2.518502	0.910242	3.289472	1.604115	3.309368	1.31811	2.830206	1.556033	2.886578	1.490542	2.881604	1.422564	2.753938	1.414274	2.742332	1.340493	1.992087	1.624011	2.258196	1.314794	1.048685	1.646394	0.930967	1.564323
F_S1_A881.JPG	1.415193	1.995231	3.00822	2.041767	4.003758	1.92792	4.102647	1.848144	4.16331	1.738452	4.159155	1.63707	4.046139	1.543167	3.858333	1.460898	3.595737	1.391094	3.215139	1.317966	2.666679	1.301346	3.351423	1.867257	3.424551	1.608816	3.009051	1.831524	3.060573	1.764213	3.046446	1.707705	2.901021	1.707705	2.886894	1.630422	2.262813	1.903821	2.486352	1.642056	1.406052	1.947033	1.294698	1.868088
F_S1_A883.JPG	1.420335	2.26786	3.14294	2.2545	4.157465	2.081655	4.254325	2.008175	4.322795	1.87374	4.294405	1.7702	4.14327	1.675845	3.938695	1.590675	3.674	1.52972	3.269025	1.44956	2.697885	1.43286	3.47861	2.048255	3.511175	1.772705	3.108705	2.02905	3.13125	1.966425	3.14628	1.89211	2.99765	1.884595	2.995145	1.802765	2.29458	2.140105	2.554265	1.82865	1.410315	2.213585	1.293415	2.106705
F_S1_A1062.JPG	1.168386	1.887201	2.836203	1.902159	3.91401	1.744269	4.01373	1.650366	4.073562	1.528209	4.066914	1.434306	3.901545	1.343727	3.677175	1.259796	3.364719	1.203288	2.999079	1.144287	2.414886	1.112709	3.158631	1.704381	3.218463	1.438461	2.758089	1.671972	2.798808	1.612971	2.786343	1.556463	2.655045	1.550646	2.64258	1.475025	1.975287	1.771692	2.224587	1.481673	1.162569	1.824876	1.040412	1.751748
F_S1_A1148.JPG	1.12714	1.72806	2.94733	1.94718	3.96823	1.90153	4.10767	1.82351	4.18984	1.70233	4.18735	1.60688	4.04293	1.48902	3.84954	1.37282	3.57398	1.2699	3.17392	1.16117	2.56304	1.08647	3.29261	1.76707	3.34988	1.50894	2.90085	1.70233	2.96808	1.64589	2.97306	1.58115	2.76473	1.5687	2.77469	1.48321	2.0169	1.7181	2.3157	1.44005	1.1122	1.6766	0.96778	1.59194
F_S1_A1150.JPG	1.080768	2.006784	2.798016	1.978496	3.921216	1.815424	4.016896	1.74304	4.08928	1.619072	4.094272	1.520896	3.942016	1.406912	3.72736	1.332032	3.442816	1.280448	3.040128	1.23136	2.45856	1.262144	3.213184	1.78464	3.25728	1.520896	2.83296	1.768832	2.879552	1.703936	2.863744	1.644864	2.699008	1.64736	2.699008	1.564992	1.951872	1.869504	2.230592	1.58496	1.07328	1.960192	0.94432	1.883648
F_S1_A1152.JPG	1.060488	2.094608	2.734032	1.961944	3.80688	1.710624	3.8934	1.613392	3.929656	1.490616	3.904112	1.403272	3.752496	1.316752	3.558032	1.254952	3.299296	1.200568	2.890592	1.193976	2.301432	1.234352	3.12296	1.72628	3.133672	1.467544	2.780176	1.721336	2.798304	1.662008	2.790064	1.608448	2.667288	1.605976	2.659872	1.53676	1.98172	1.8952	2.214088	1.59032	1.052248	2.041048	0.928648	2.007264
F_S1_A951.JPG	1.020499	2.150426	2.755596	2.102344	3.909564	1.86525	3.999925	1.783179	4.051323	1.64142	4.014847	1.56681	3.860653	1.471475	3.626046	1.396865	3.281182	1.355415	2.920567	1.319768	2.336122	1.311478	3.10875	1.899239	3.118698	1.633959	2.745648	1.885975	2.789585	1.818826	2.784611	1.74919	2.606376	1.762454	2.608863	1.685357	1.944834	2.009496	2.162032	1.723491	1.022986	2.074158	0.876253	2.023589
F_S1_A953.JPG	0.801296	1.92114	2.522933	1.952338	3.703531	1.816873	3.810261	1.735594	3.884972	1.602592	3.881688	1.495862	3.71092	1.372712	3.494176	1.296359	3.208468	1.240531	2.811104	1.187166	2.155946	1.158431	2.958884	1.763508	3.060688	1.485189	2.560699	1.729847	2.619811	1.671556	2.606675	1.605055	2.427697	1.602592	2.412919	1.528702	1.675661	1.824262	1.987641	1.518029	0.798833	1.880911	0.680609	1.823441
F_S1_A1200.JPG	0.80948	1.846936	2.39953	1.902278	3.446072	1.769292	3.541062	1.687518	3.59723	1.555358	3.57658	1.46615	3.43203	1.363726	3.256918	1.286908	3.028116	1.221654	2.594466	1.153922	2.034438	1.130794	2.832354	1.715602	2.862916	1.447978	2.414398	1.687518	2.442482	1.624742	2.42431	1.568574	2.277282	1.559488	2.26324	1.491756	1.579312	1.760206	1.756902	1.496712	0.802872	1.789942	0.693014	1.716428
F_S1_A1202.JPG	0.856743	2.045978	2.638538	2.186711	3.830242	2.066553	3.929825	1.985076	4.00801	1.836113	3.975913	1.748875	3.837649	1.659991	3.597333	1.562877	3.305991	1.470701	2.901898	1.361242	2.349665	1.307747	3.019587	2.010589	3.0451	1.726654	2.628662	1.948864	2.672281	1.885493	2.67475	1.813069	2.554592	1.805662	2.515911	1.716778	1.759574	2.002359	2.060792	1.696203	0.859212	1.987545	0.755514	1.877263
F_S1_A1204.JPG	0.812718	1.867257	2.581917	1.986921	3.647259	1.907145	3.778557	1.831524	3.860826	1.705212	3.854178	1.605492	3.701274	1.498293	3.476073	1.402728	3.19935	1.324614	2.797977	1.226556	2.22708	1.170048	2.975811	1.813242	3.025671	1.548153	2.560311	1.76172	2.616819	1.700226	2.602692	1.634577	2.480535	1.627929	2.497155	1.536519	1.732635	1.815735	2.03595	1.530702	0.810225	1.815735	0.695547	1.718508
F_S1_A891.JPG	1.027947	1.991076	2.7423	2.036781	3.782712	1.908807	3.876615	1.838172	3.933123	1.730142	3.924813	1.627929	3.788529	1.517406	3.612357	1.423503	3.317352	1.357854	2.942571	1.278909	2.399928	1.227387	3.151983	1.854792	3.181068	1.579731	2.746455	1.806594	2.774709	1.755903	2.772216	1.701888	2.570283	1.690254	2.558649	1.627929	1.866426	1.89468	2.145642	1.618788	1.022961	1.954512	0.909114	1.814904
F_S1_A895.JPG	0.957334	2.207898	2.780316	2.228548	3.943324	2.072434	4.050704	1.984878	4.118436	1.863456	4.098612	1.765162	3.949106	1.657782	3.74591	1.558662	3.46094	1.496712	3.003336	1.400896	2.365664	1.37529	3.152842	2.024526	3.212314	1.727992	2.72993	1.979096	2.769578	1.911364	2.760492	1.843632	2.636592	1.832894	2.625028	1.75938	1.901452	2.082346	2.170728	1.753598	0.95403	2.141818	0.862344	2.035264
F_S1_A897.JPG	1.488744	1.973124	3.0222	2.021976	3.950388	1.907712	4.038156	1.839816	4.10274	1.72638	4.08618	1.650204	3.972744	1.562436	3.783132	1.480464	3.553776	1.426644	3.18366	1.361232	2.69928	1.338876	3.302064	1.859688	3.2913	1.650204	2.996532	1.82574	3.0222	1.7802	3.018888	1.723896	2.90628	1.7181	2.894688	1.652688	2.295216	1.901916	2.515464	1.656	1.488744	1.94166	1.416708	1.877076
F_S1_A901.JPG	1.064808	1.765296	2.93112	1.955736	4.009176	1.849752	4.117644	1.762812	4.180572	1.650204	4.167324	1.541736	4.034016	1.435752	3.841092	1.323972	3.586068	1.23372	3.131496	1.131048	2.577564	1.062324	3.283848	1.765296	3.370788	1.467216	2.901312	1.706508	2.913732	1.641096	2.903796	1.575684	2.779596	1.545048	2.776284	1.479636	2.0079	1.725552	2.300184	1.445688	1.06812	1.713132	0.9522	1.611288
F_S1_A1154.JPG	1.045954	1.786496	2.641978	1.739699	3.652629	1.518029	3.724056	1.441676	3.761822	1.309495	3.724056	1.220006	3.56314	1.136264	3.410434	1.090288	3.145251	1.049238	2.731467	1.003262	2.188786	1.031176	2.994187	1.533628	2.989261	1.278297	2.596823	1.541838	2.614064	1.482726	2.599286	1.413762	2.486809	1.413762	2.476957	1.339872	1.868596	1.661704	2.059068	1.383385	1.045954	1.735594	0.946613	1.678945
F_S1_A1156.JPG	1.01434	1.71134	2.71256	1.99342	3.82448	2.0131	3.9401	1.93192	4.0385	1.80318	4.04178	1.70806	3.8991	1.57604	3.69902	1.45386	3.43498	1.36202	2.98398	1.23984	2.41736	1.11766	3.157	1.86386	3.20784	1.57194	2.68222	1.74824	2.73634	1.69412	2.7265	1.6195	2.6076	1.59572	2.62154	1.5211	1.91224	1.72446	2.15988	1.46206	1.01762	1.65722	0.96596	1.56046
F_S1_A1158.JPG	0.938536	2.05176	2.614552	2.065768	3.692344	1.896848	3.800288	1.816096	3.847256	1.710624	3.840664	1.61504	3.710472	1.51204	3.509416	1.422224	3.24656	1.348064	2.905424	1.273904	2.270944	1.25248	3.026552	1.853176	3.063632	1.589496	2.5956	1.821864	2.658224	1.76336	2.651632	1.698264	2.505784	1.694968	2.49672	1.629872	1.834224	1.9364	2.070712	1.637288	0.954192	2.001496	0.829768	1.923216
F_S1_A1040.JPG	0.710453	2.107318	2.377572	2.160374	3.44035	2.036024	3.543146	1.967217	3.596202	1.855302	3.580451	1.764941	3.456101	1.687015	3.256312	1.586706	2.945437	1.502977	2.58648	1.396865	1.99789	1.350441	2.736529	1.982968	2.764715	1.721004	2.346899	1.945663	2.399955	1.870224	2.402442	1.811365	2.209285	1.805562	2.203482	1.730123	1.455724	2.013641	1.741729	1.736755	0.701334	2.06421	0.574497	1.991258
F_S1_A1042.JPG	0.802746	2.188854	2.306025	2.237052	3.271647	2.14398	3.370536	2.073345	3.419565	1.958667	3.402945	1.881384	3.271647	1.780002	3.117081	1.705212	2.896035	1.646211	2.522916	1.588041	1.992738	1.564773	2.652552	2.087472	2.689947	1.862271	2.345082	2.055063	2.377491	2.003541	2.365857	1.951188	2.241207	1.942878	2.238714	1.880553	1.593858	2.111571	1.819059	1.873905	0.800253	2.148966	0.712167	2.074176
F_S1_A1044.JPG	0.742574	2.154208	2.065	2.278108	3.011596	2.235982	3.112368	2.16412	3.161102	2.068304	3.156146	1.977444	3.053722	1.888236	2.89513	1.802332	2.671284	1.732122	2.3541	1.64787	1.841154	1.620612	2.442482	2.138514	2.51517	1.918798	2.162468	2.096388	2.190552	2.042698	2.19303	1.993138	2.074086	1.981574	2.06913	1.91632	1.456238	2.128602	1.637132	1.904756	0.730184	2.112082	0.64841	2.04435
F_S1_A1046.JPG	0.814078	2.066697	2.753938	2.158716	4.019821	2.032708	4.150803	1.939031	4.225413	1.817997	4.218781	1.714372	4.051323	1.605773	3.833296	1.493858	3.509157	1.418419	3.015902	1.328887	2.365137	1.300701	3.10046	1.970533	3.203256	1.677067	2.705027	1.929912	2.779637	1.861105	2.773834	1.786495	2.58648	1.786495	2.58648	1.701937	1.764112	1.986284	2.054262	1.703595	0.848067	2.019444	0.722059	1.941518
F_S1_A1048.JPG	0.866305	1.939031	2.400784	1.966388	3.449469	1.779863	3.537343	1.708569	3.602834	1.596654	3.590399	1.502977	3.437034	1.412616	3.234758	1.340493	2.960359	1.290753	2.570729	1.231894	2.016128	1.253448	2.739016	1.783179	2.804507	1.518728	2.377572	1.770744	2.418193	1.705253	2.399955	1.637275	2.284724	1.633959	2.272289	1.565152	1.601628	1.851986	1.827116	1.594167	0.863818	1.895923	0.804959	1.841209
F_S1_A1050.JPG	1.328	2.04844	2.99879	2.07334	3.97653	1.93473	4.07945	1.84675	4.13838	1.72308	4.11016	1.64091	3.98151	1.54546	3.78563	1.45499	3.50675	1.41681	3.14072	1.36203	2.56802	1.34709	3.29261	1.89074	3.32664	1.64589	2.93986	1.86999	2.99132	1.80359	2.97804	1.74881	2.85188	1.74881	2.84192	1.66913	2.16132	1.9505	2.3904	1.67411	1.328	1.99698	1.2201	1.91315
F_S1_A1052.JPG	1.085508	1.936692	2.719152	2.085732	3.77982	2.039364	3.896568	1.957392	3.961152	1.830708	3.954528	1.745424	3.834468	1.642752	3.629124	1.543392	3.359196	1.453968	2.975004	1.351296	2.410308	1.290024	3.095064	1.926756	3.170412	1.670076	2.722464	1.858032	2.756412	1.806696	2.763036	1.741284	2.602404	1.73466	2.59578	1.656	1.852236	1.885356	2.157768	1.629504	1.082196	1.882044	1.000224	1.797588
F_S1_A1054.JPG	0.880362	1.874982	2.576148	1.980198	3.660366	1.888956	3.779556	1.80018	3.847782	1.694964	3.827232	1.589748	3.701466	1.477956	3.504186	1.36863	3.232926	1.301226	2.844942	1.219026	2.209536	1.168062	2.994546	1.803468	3.056196	1.532208	2.59341	1.759902	2.651772	1.688388	2.641086	1.634136	2.508744	1.62345	2.505456	1.548648	1.764012	1.82073	2.057466	1.532208	0.877074	1.824018	0.765282	1.753326
F_S1_A1056.JPG	1.178009	1.79893	2.739016	1.980481	3.752054	1.935715	3.854021	1.870224	3.92117	1.754993	3.91288	1.659658	3.764489	1.559349	3.577964	1.452408	3.319316	1.371995	2.943779	1.286608	2.400784	1.229407	2.996006	1.830432	3.091341	1.596654	2.712488	1.772402	2.736529	1.711885	2.720778	1.655513	2.613837	1.647223	2.616324	1.568468	1.952295	1.767428	2.172809	1.53365	1.17718	1.759967	1.089306	1.690331
F_S1_A878.JPG	1.3662	2.132928	3.004812	2.178468	4.064652	2.048472	4.162356	1.968984	4.216176	1.853064	4.213692	1.757844	4.074588	1.667592	3.881664	1.572372	3.611736	1.513584	3.21264	1.425816	2.6703	1.390212	3.374928	1.992168	3.385692	1.737144	2.981628	1.960704	3.019716	1.899432	3.00978	1.839816	2.865708	1.82988	2.86074	1.760328	2.189232	2.040192	2.404512	1.757016	1.358748	2.097324	1.249452	1.981404
F_S1_A880.JPG	1.142087	1.998859	2.755564	2.066673	3.8042	1.979011	3.92825	1.89383	4.001853	1.767299	3.996064	1.673848	3.860436	1.566338	3.642935	1.467098	3.321232	1.408381	2.973065	1.320719	2.47273	1.281023	3.12606	1.897138	3.159967	1.631671	2.721657	1.863231	2.767142	1.800379	2.758872	1.733392	2.628206	1.733392	2.634822	1.655654	2.035247	1.925256	2.179145	1.639114	1.136298	1.947585	1.103218	1.835113
F_S1_A1118.JPG	1.24836	1.890256	2.949096	1.94876	4.032656	1.82516	4.125768	1.744408	4.185096	1.620808	4.178504	1.521928	4.026888	1.41316	3.813472	1.31428	3.53084	1.249184	3.128728	1.165136	2.528032	1.171728	3.255624	1.769128	3.30836	1.497208	2.877408	1.735344	2.927672	1.661184	2.912016	1.611744	2.766992	1.608448	2.74804	1.530992	2.031984	1.8128	2.31132	1.521928	1.245888	1.840816	1.14536	1.766656
F_S1_A949.JPG	0.882056	2.082448	2.820258	2.101515	3.991635	2.011154	4.094431	1.933228	4.175673	1.805562	4.178989	1.701937	4.017334	1.565152	3.810913	1.45904	3.509157	1.375311	2.995177	1.275831	2.380888	1.237697	3.243877	1.905042	3.316	1.609089	2.779637	1.880172	2.864195	1.79893	2.867511	1.727636	2.680157	1.730123	2.671038	1.643078	1.938202	1.967217	2.215917	1.651368	0.87874	2.007838	0.765996	1.93157
F_S1_A1196.JPG	1.309446	2.222688	2.768496	2.195562	3.738456	2.02212	3.825588	1.942386	3.865044	1.827306	3.842028	1.736064	3.724482	1.653864	3.509118	1.583172	3.272382	1.52481	2.904948	1.473846	2.392842	1.468092	3.063594	2.003214	3.088254	1.75908	2.7537	1.984308	2.791512	1.928412	2.77014	1.862652	2.655882	1.862652	2.63862	1.803468	2.055	2.099388	2.230908	1.824018	1.299582	2.188164	1.194366	2.119938
F_S1_A1198.JPG	1.46615	2.132732	2.877784	2.18477	3.86568	2.071608	3.959844	1.99892	4.004448	1.880802	3.973886	1.808114	3.860724	1.71395	3.68396	1.628872	3.44855	1.571878	3.109064	1.520666	2.58538	1.494234	3.224704	2.024526	3.261874	1.794072	2.891826	1.993964	2.9323	1.935318	2.922388	1.88328	2.80014	1.87915	2.791054	1.827112	2.182292	2.050958	2.392922	1.822156	1.468628	2.095562	1.376942	2.01957
F_S1_A1144.JPG	1.108107	1.743651	2.615067	1.798524	3.610971	1.699425	3.720717	1.612611	3.78378	1.497951	3.78378	1.407042	3.641274	1.306305	3.453723	1.226862	3.176082	1.163799	2.790333	1.081899	2.225223	1.042587	2.970513	1.626534	3.023748	1.381653	2.606058	1.596231	2.64537	1.538082	2.641275	1.479114	2.496312	1.470105	2.486484	1.402128	1.874691	1.659294	2.020473	1.410318	1.10565	1.696968	1.006551	1.618344
F_S1_A937.JPG	1.38027	2.20176	2.869794	2.20593	4.02405	2.05164	4.131636	1.973244	4.183344	1.861488	4.164162	1.782258	4.026552	1.70136	3.827226	1.616292	3.576192	1.572924	3.14835	1.53039	2.57289	1.535394	3.355182	2.03913	3.355182	1.794768	2.958198	2.010774	2.991558	1.958232	2.979882	1.910694	2.868126	1.896516	2.863956	1.829796	2.165898	2.099178	2.399418	1.857318	1.373598	2.158392	1.25934	2.094174
F_S1_A939.JPG	1.058016	2.038576	2.65328	1.966064	3.77392	1.727928	3.867856	1.648	3.936248	1.52852	3.895872	1.434584	3.752496	1.354656	3.554736	1.286264	3.221016	1.24836	2.864224	1.201392	2.291544	1.25248	3.066104	1.74276	3.04056	1.498032	2.584064	1.76336	2.619496	1.7098	2.60796	1.648824	2.462112	1.66036	2.435744	1.587024	1.864712	1.890256	2.008088	1.621632	1.053896	2.003144	0.93524	1.920744
F_S1_A941.JPG	1.077804	1.771497	2.748564	2.028663	3.802617	1.99836	3.923829	1.930383	4.009824	1.825551	4.005729	1.722357	3.877146	1.610154	3.70188	1.500408	3.411954	1.385748	3.042585	1.268631	2.438163	1.201473	3.105648	1.874691	3.135951	1.62162	2.671578	1.790334	2.704338	1.75266	2.705976	1.70352	2.540538	1.65438	2.535624	1.58886	1.860768	1.795248	2.122029	1.542177	1.066338	1.727271	0.946764	1.640457
F_S1_A943.JPG	1.206786	2.241764	2.868698	2.311974	3.91937	2.196334	4.009404	2.11456	4.070528	2.005528	4.075484	1.908886	3.93589	1.80068	3.740128	1.715602	3.493154	1.659434	3.071068	1.567748	2.562252	1.534708	3.25857	2.137688	3.288306	1.875846	2.8497	2.083998	2.901738	2.034438	2.891826	1.972488	2.769578	1.958446	2.764622	1.88328	2.07326	2.16412	2.276456	1.903104	1.204308	2.203768	1.096102	2.136036
F_S1_A291.JPG	0.97359	2.31653	2.7888	2.35554	4.01886	2.20946	4.12593	2.13144	4.17407	2.02271	4.14336	1.90153	3.9923	1.78782	3.7682	1.68158	3.44616	1.59609	3.00294	1.51392	2.40866	1.48238	3.17558	2.16132	3.19301	1.87082	2.77801	2.10737	2.80374	2.05591	2.77967	1.992	2.66679	1.96793	2.66015	1.89489	1.92228	2.21444	2.15966	1.90817	0.98023	2.27586	0.82917	2.20614
F_S1_A975.JPG	1.107234	2.200494	2.795622	2.27283	3.85107	2.162682	3.96615	2.085414	4.017936	1.962936	3.996564	1.869228	3.853536	1.782918	3.644748	1.70565	3.375132	1.637424	3.011808	1.550292	2.432298	1.503438	3.192648	2.10432	3.176208	1.852788	2.775894	2.052534	2.807952	1.998282	2.793978	1.932522	2.662458	1.930056	2.659992	1.862652	1.975266	2.118294	2.184054	1.846212	1.117098	2.14131	1.00284	2.04267
F_S1_A977.JPG	0.901635	2.124867	2.328462	2.200488	3.289098	2.117388	3.376353	2.04426	3.419565	1.937061	3.405438	1.847313	3.286605	1.763382	3.11625	1.686099	2.88357	1.631253	2.547015	1.577238	2.036781	1.546491	2.681637	2.055894	2.73399	1.814073	2.335941	2.001048	2.364195	1.966146	2.355054	1.916286	2.242038	1.901328	2.226249	1.852299	1.607985	2.067528	1.818228	1.842327	0.899142	2.091627	0.794436	2.01102
F_S1_A979.JPG	1.335417	2.252841	2.919303	2.251179	3.998772	2.089134	4.111788	1.991907	4.156662	1.882215	4.132563	1.781664	3.978828	1.701057	3.766092	1.627929	3.486045	1.600506	3.094644	1.543998	2.539536	1.541505	3.286605	2.067528	3.314859	1.81158	2.914317	2.031795	2.947557	1.986921	2.938416	1.92792	2.792991	1.920441	2.776371	1.84482	2.086641	2.144811	2.314335	1.870581	1.335417	2.202981	1.224063	2.131515
F_S1_A981.JPG	1.592106	2.006604	2.979882	2.063316	3.895614	1.970742	3.979014	1.896516	4.021548	1.792266	4.009872	1.71804	3.912294	1.627968	3.733818	1.54707	3.496128	1.489524	3.14835	1.435314	2.632938	1.404456	3.284292	1.904022	3.329328	1.689684	2.969874	1.873164	3.005736	1.820622	2.989056	1.773084	2.85645	1.753902	2.850612	1.704696	2.30601	1.937382	2.501166	1.70136	1.589604	1.965738	1.537062	1.899018
F_S1_A1206.JPG	0.951225	2.253075	2.64165	2.258025	3.764475	2.0955	3.86265	2.00805	3.903075	1.895025	3.8775	1.812525	3.74055	1.706925	3.54255	1.612875	3.257925	1.553475	2.86935	1.492425	2.277825	1.480875	3.01785	2.066625	3.04425	1.7985	2.617725	2.043525	2.655675	1.982475	2.6367	1.923075	2.50965	1.91895	2.500575	1.848	1.815	2.144175	2.046825	1.857075	0.94875	2.2044	0.84975	2.13675
F_S1_A1550.JPG	1.222816	1.7098	2.870816	1.723808	3.907408	1.545	3.980744	1.453536	4.032656	1.321696	4.013704	1.225288	3.8728	1.14536	3.647024	1.074496	3.3784	1.01352	3.002656	0.9476	2.407728	0.942656	3.216896	1.523576	3.22596	1.272256	2.767816	1.504624	2.794184	1.45024	2.790888	1.389264	2.675528	1.375256	2.671408	1.316752	2.036104	1.59444	2.266824	1.29368	1.217872	1.67684	1.099216	1.571368
F_S1_A1114.JPG	1.015956	2.209104	2.721636	2.298528	3.82536	2.214072	3.936312	2.133756	4.006692	2.017836	3.969432	1.906884	3.844404	1.80504	3.607596	1.719756	3.30786	1.658484	2.94768	1.570716	2.367252	1.516896	3.111624	2.137896	3.106656	1.878732	2.643804	2.089044	2.688516	2.031912	2.684376	1.968156	2.568456	1.956564	2.57508	1.8837	1.88784	2.137896	2.159424	1.857204	1.011816	2.16936	0.929844	2.099808
F_S1_A991.JPG	1.125584	1.52852	2.917784	1.616688	3.974976	1.453536	4.09116	1.370312	4.143072	1.243416	4.130712	1.151128	3.980744	1.044832	3.768152	0.946776	3.445144	0.876736	3.067752	0.796808	2.41844	0.758904	3.251504	1.406568	3.292704	1.122288	2.83868	1.368664	2.88812	1.31428	2.893888	1.236	2.73156	1.226112	2.72332	1.151128	1.937224	1.456008	2.246224	1.170904	1.123112	1.476608	1.044832	1.415632
F_S1_A995.JPG	0.9636	1.9734	2.736525	2.117775	3.9336	2.040225	4.0425	1.95525	4.104375	1.830675	4.104375	1.739925	3.977325	1.626075	3.785925	1.48665	3.462525	1.37775	3.008775	1.258125	2.3694	1.193775	3.1152	1.921425	3.2472	1.631025	2.744775	1.8645	2.79675	1.8051	2.799225	1.726725	2.644125	1.711875	2.649075	1.62855	1.848825	1.913175	2.126025	1.6104	0.966075	1.921425	0.8448	1.8381
F_S1_A997.JPG	0.741955	1.871053	2.57819	2.03934	3.843244	1.953953	3.944382	1.889291	4.019821	1.756651	4.004899	1.64971	3.87972	1.519557	3.663351	1.405155	3.367398	1.324742	2.899013	1.207024	2.297988	1.139875	3.093828	1.852815	3.182531	1.565981	2.648655	1.792298	2.716633	1.740071	2.714146	1.662974	2.563268	1.638933	2.554978	1.563494	1.662974	1.828774	1.992916	1.545256	0.744442	1.808049	0.625895	1.720175
F_S1_A999.JPG	1.016784	2.209104	2.733228	2.212416	3.97854	1.992996	4.0986	1.878732	4.1607	1.761984	4.147452	1.652688	3.989304	1.551672	3.776508	1.455624	3.459384	1.408428	2.991564	1.367028	2.386296	1.387728	3.285504	1.967328	3.318624	1.660968	2.80278	1.969812	2.832588	1.901916	2.817684	1.834848	2.700108	1.832364	2.692656	1.7388	1.87956	2.091528	2.14866	1.778544	1.013472	2.172672	0.912456	2.102292
F_S1_A1001.JPG	1.14401	1.789116	2.872828	1.843632	4.083744	1.703212	4.2126	1.596658	4.257204	1.466976	4.243988	1.373638	4.106872	1.275344	3.891286	1.174572	3.56006	1.081234	3.069416	1.006068	2.491216	0.973854	3.264352	1.638784	3.346952	1.348032	2.906694	1.607396	2.950472	1.550402	2.945516	1.47028	2.792706	1.459542	2.781968	1.376942	2.058392	1.695778	2.269022	1.376942	1.151444	1.75525	1.047368	1.653652
F_S1_A1014.JPG	0.993678	2.226896	2.813356	2.107952	3.950758	1.848588	4.05566	1.723036	4.05979	1.620612	4.03914	1.534708	3.888808	1.466976	3.697176	1.407504	3.37834	1.35877	2.96121	1.28856	2.338406	1.316644	3.180926	1.87915	3.191664	1.620612	2.724148	1.898148	2.77949	1.83785	2.761318	1.76764	2.615942	1.762684	2.60603	1.703212	1.905582	2.050958	2.123646	1.74699	0.980462	2.177336	0.858214	2.050958
F_S1_A1016.JPG	0.938403	2.179755	2.507334	2.210953	3.568887	2.091908	3.679722	2.002419	3.733908	1.894047	3.736371	1.783212	3.595159	1.679766	3.389088	1.590277	3.084497	1.532807	2.672355	1.46138	2.164977	1.443318	2.883352	2.030333	2.907161	1.767613	2.499124	1.997493	2.554131	1.935097	2.556594	1.862849	2.452327	1.862849	2.445759	1.788138	1.710964	2.086982	1.984357	1.793064	0.929372	2.130495	0.816895	2.057426
F_S1_A1018.JPG	0.928188	1.988028	2.65374	2.172672	3.880008	2.125476	3.991788	2.052612	4.053888	1.935864	4.051404	1.839816	3.921408	1.728036	3.719376	1.600524	3.414672	1.510272	2.965068	1.408428	2.398716	1.328112	3.053664	2.006244	3.196908	1.7388	2.690172	1.95408	2.747304	1.8837	2.73654	1.8216	2.648772	1.798416	2.642976	1.73052	1.882044	1.967328	2.065032	1.69326	0.941436	1.930896	0.837936	1.8423
F_S1_A1072.JPG	0.957488	2.182776	2.73156	2.20832	3.845608	2.09708	3.949432	2.012208	4.019472	1.885312	4.021944	1.797144	3.90576	1.676016	3.67504	1.551592	3.385816	1.45848	2.922728	1.381024	2.294016	1.324168	3.134496	2.003968	3.215248	1.719688	2.753808	1.957824	2.798304	1.896024	2.792536	1.823512	2.634328	1.811152	2.613728	1.722984	1.805384	2.05588	2.064944	1.74688	0.955016	2.130864	0.838008	2.050936
F_S1_A1074.JPG	0.997476	1.978492	2.771864	2.043509	3.952046	1.934873	4.094425	1.846812	4.151212	1.712663	4.143805	1.622133	4.022001	1.495391	3.81049	1.386755	3.487051	1.293756	3.037693	1.185943	2.428673	1.159607	3.221222	1.841874	3.298584	1.552178	2.784209	1.800724	2.810545	1.738176	2.793262	1.658345	2.683803	1.647646	2.684626	1.557116	1.846812	1.883024	2.13157	1.565346	0.995007	1.929112	0.878964	1.856688
F_S1_A1078.JPG	0.71036	1.900626	2.550688	2.125298	3.70461	2.104648	3.826858	2.029482	3.893764	1.918798	3.90698	1.814722	3.759126	1.695778	3.569972	1.566096	3.305652	1.459542	2.847222	1.327382	2.157512	1.223306	2.838962	1.951838	3.004988	1.687518	2.501954	1.87915	2.57712	1.822156	2.579598	1.752772	2.452394	1.72634	2.476348	1.63548	1.661912	1.8998	1.913842	1.596658	0.71036	1.8585	0.576548	1.760206
F_S1_A1080.JPG	1.263528	2.232288	2.681892	2.26872	3.708612	2.159424	3.820392	2.070828	3.849372	1.967328	3.836124	1.894464	3.731796	1.798416	3.528936	1.707336	3.24576	1.63944	2.874816	1.574856	2.362284	1.582308	3.05118	2.10726	3.103344	1.85058	2.710872	2.063376	2.775456	2.006244	2.760552	1.946628	2.658708	1.938348	2.642976	1.873764	2.017008	2.143692	2.204136	1.911024	1.27098	2.190888	1.193148	2.134584
F_S1_A1082.JPG	1.138228	2.035264	2.924866	1.962576	4.06805	1.762684	4.166344	1.680084	4.230772	1.534708	4.202688	1.438892	4.0474	1.334816	3.829336	1.262954	3.544366	1.205134	3.121454	1.143184	2.49452	1.151444	3.289958	1.742034	3.29987	1.480192	2.91165	1.7346	2.947994	1.675128	2.955428	1.604918	2.756362	1.607396	2.720844	1.539664	2.136862	1.868412	2.25498	1.564444	1.133272	1.97827	1.009372	1.880802
F_S1_A1084.JPG	0.9768	2.135925	2.934525	2.18295	4.081275	2.0691	4.213275	1.9734	4.272675	1.825725	4.249575	1.7325	4.1019	1.6236	3.8709	1.517175	3.5706	1.426425	3.1152	1.3101	2.44695	1.284525	3.29175	1.97835	3.345375	1.683	2.807475	1.931325	2.8611	1.8645	2.853675	1.7919	2.76045	1.7688	2.753025	1.6962	1.8876	2.022075	2.1813	1.70115	0.979275	2.079	0.8547	1.970925
F_S1_A1086.JPG	1.157961	2.118402	2.846757	2.138154	3.924064	2.019642	4.026939	1.929112	4.101832	1.8106	4.089487	1.725831	3.962745	1.599089	3.745473	1.49786	3.461538	1.413091	3.01218	1.329968	2.420443	1.293756	3.182541	1.944749	3.244266	1.663283	2.787501	1.911829	2.83112	1.844343	2.821244	1.785087	2.70767	1.766981	2.701909	1.686327	1.973554	1.999067	2.225392	1.70361	1.1522	2.079721	1.071546	1.990837
F_S1_A1136.JPG	1.0098	2.198625	2.693625	2.09385	3.7521	1.880175	3.868425	1.758075	3.912975	1.621125	3.87915	1.543575	3.718275	1.45035	3.521925	1.367025	3.20595	1.3233	2.80995	1.27875	2.2506	1.307625	3.06075	1.880175	3.0558	1.579875	2.64165	1.86945	2.672175	1.807575	2.65155	1.7424	2.5377	1.7424	2.536875	1.657425	1.8546	2.0328	2.046	1.72425	1.00485	2.14665	0.883575	2.0823
F_S1_A1138.JPG	0.941031	1.950858	2.714985	1.984437	3.871413	1.840293	4.0131	1.742832	4.072068	1.611792	4.066335	1.519245	3.932838	1.421784	3.678948	1.316133	3.383289	1.248975	2.90745	1.169532	2.290743	1.144143	3.131037	1.778868	3.180177	1.501227	2.706795	1.742832	2.763306	1.678131	2.755935	1.611792	2.647827	1.601145	2.634723	1.529073	1.877148	1.84275	2.081898	1.533168	0.941031	1.904994	0.822276	1.800981
F_S1_A1140.JPG	1.211456	1.913475	2.734829	1.930758	3.768517	1.766981	3.856578	1.689619	3.913365	1.560408	3.879622	1.472347	3.753703	1.386755	3.583342	1.317623	3.334796	1.270712	2.932349	1.218863	2.379293	1.200757	3.089542	1.756282	3.089542	1.511028	2.764457	1.735707	2.78997	1.665752	2.774333	1.604027	2.663228	1.606496	2.660759	1.531603	1.986722	1.813069	2.25502	1.552178	1.208987	1.878086	1.096236	1.799901
F_S1_A1142.JPG	0.938574	2.115477	2.731365	2.20311	3.886974	2.138409	3.997539	2.045862	4.058964	1.917279	4.056507	1.817361	3.909906	1.701882	3.688776	1.583127	3.416049	1.493856	2.938572	1.403766	2.318589	1.343979	3.176082	2.022111	3.176901	1.746108	2.73546	1.966419	2.781324	1.904994	2.778867	1.835379	2.614248	1.819818	2.616705	1.742832	1.817361	2.015559	2.100735	1.727271	0.938574	2.06388	0.823095	1.968876
F_S1_A1160.JPG	0.75532	1.742162	2.560699	1.659241	3.646061	1.41212	3.75197	1.301285	3.790557	1.162536	3.780705	1.077152	3.646061	0.995052	3.394014	0.912131	3.110769	0.880933	2.672355	0.855482	2.087803	0.860408	2.871037	1.430182	2.948211	1.144474	2.48763	1.406373	2.527859	1.353008	2.521291	1.299643	2.38911	1.283223	2.353807	1.220827	1.708501	1.577141	1.883374	1.270908	0.750394	1.706038	0.652695	1.610802
F_S1_A1164.JPG	1.12299	2.12646	2.67343	2.25096	3.72836	2.21444	3.84539	2.12812	3.89187	2.02935	3.89436	1.92477	3.79061	1.82102	3.5773	1.71644	3.32913	1.63842	2.94152	1.54463	2.36052	1.50894	3.03531	2.0999	3.15483	1.85505	2.69916	2.05259	2.74564	2.0003	2.73817	1.94884	2.64438	1.92477	2.64438	1.86252	1.92311	2.0833	2.18041	1.84675	1.1288	2.07251	1.05742	2.02852
F_S1_A1166.JPG	0.936888	1.781488	2.692832	1.98584	3.68328	1.974304	3.80688	1.916624	3.887632	1.830928	3.910704	1.735344	3.804408	1.61092	3.605	1.476608	3.336376	1.36784	2.935912	1.22364	2.340984	1.1536	3.083408	1.8334	3.193824	1.56972	2.679648	1.753472	2.72332	1.70156	2.741448	1.636464	2.617848	1.613392	2.617848	1.541704	1.900144	1.783136	2.134984	1.502976	0.936888	1.740288	0.838008	1.657888
F_S1_A1170.JPG	0.904752	2.06412	2.640096	2.120976	3.822536	2.027864	3.90576	1.96524	3.985688	1.856472	3.995576	1.769128	3.884336	1.63976	3.656912	1.526048	3.318248	1.41316	2.893888	1.303568	2.2866	1.254128	3.01584	1.94464	3.072696	1.667776	2.64092	1.88284	2.692832	1.823512	2.659048	1.766656	2.532152	1.755944	2.52968	1.678488	1.82104	1.978424	2.056704	1.665304	0.9064	2.022096	0.801752	1.92816
F_S1_A1172.JPG	0.931203	1.886976	2.658474	1.860768	3.864042	1.686321	3.971331	1.603602	4.002453	1.516788	3.977064	1.426698	3.917277	1.31859	3.70188	1.216215	3.367728	1.128582	2.8665	1.051596	2.2932	1.033578	3.108105	1.668303	3.174444	1.375101	2.658474	1.647828	2.72727	1.578213	2.712528	1.508598	2.609334	1.503684	2.611791	1.411137	1.773954	1.75266	2.02293	1.451268	0.915642	1.845207	0.781326	1.734642
F_S1_A1174.JPG	0.897624	1.804257	2.452905	1.955772	3.681405	1.886976	3.771495	1.804257	3.809988	1.699425	3.807531	1.603602	3.665844	1.49877	3.475836	1.401309	3.159702	1.323504	2.778867	1.208025	2.223585	1.169532	2.963961	1.812447	3.015558	1.534806	2.578212	1.742832	2.609334	1.704339	2.606877	1.619163	2.478294	1.611792	2.480751	1.533987	1.830465	1.768221	2.027025	1.520883	0.89271	1.76085	0.796887	1.673217
F_S1_A1176.JPG	1.091972	1.99066	2.580424	2.028656	3.60136	1.903104	3.717826	1.8172	3.764082	1.710646	3.756648	1.62309	3.617054	1.53223	3.432856	1.443848	3.142104	1.384376	2.77123	1.327382	2.237634	1.32986	2.900912	1.860978	2.955428	1.620612	2.57712	1.830416	2.602726	1.783334	2.587032	1.729644	2.495346	1.716428	2.485434	1.650348	1.877498	1.905582	2.00718	1.681736	1.089494	1.951838	1.00359	1.88741
F_S1_A1178.JPG	1.159704	2.07207	2.819817	2.095821	3.974607	1.912365	4.072068	1.828008	4.095	1.729728	4.081896	1.637181	3.948399	1.534806	3.753477	1.460277	3.467646	1.401309	3.020472	1.31859	2.442258	1.305486	3.223584	1.909908	3.323502	1.627353	2.81736	1.863225	2.8665	1.814904	2.85831	1.755936	2.733003	1.745289	2.72727	1.665846	1.956591	1.966419	2.231775	1.696968	1.157247	2.02293	1.060605	1.954953
F_S1_A1180.JPG	1.013103	2.07207	2.683863	2.128581	3.860766	2.009826	3.974607	1.919736	4.022928	1.796886	4.002453	1.691235	3.858309	1.586403	3.65274	1.478295	3.367728	1.401309	2.889432	1.329237	2.280096	1.282554	3.131037	1.930383	3.156426	1.657656	2.737917	1.899261	2.77641	1.832922	2.771496	1.770678	2.60442	1.768221	2.573298	1.683864	1.902537	1.971333	2.098278	1.684683	1.010646	2.030301	0.886158	1.923012
F_S1_A1252.JPG	1.29682	1.974966	2.935604	2.012136	3.992884	1.87915	4.0887	1.794072	4.140738	1.669346	4.122566	1.58179	4.000318	1.480192	3.82438	1.384376	3.53115	1.301776	3.13467	1.239	2.592814	1.202656	3.362646	1.822156	3.373384	1.555358	2.906694	1.773422	2.945516	1.737078	2.934778	1.682562	2.777012	1.669346	2.77123	1.607396	2.136862	1.86676	2.367316	1.58592	1.291038	1.926232	1.178702	1.846936
F_S1_A1254.JPG	1.281411	1.688796	2.889553	1.801547	3.98332	1.740645	4.063151	1.673982	4.143805	1.544771	4.128168	1.441073	3.994019	1.338198	3.781685	1.224624	3.515856	1.154669	3.105179	1.066608	2.521672	1.032865	3.250027	1.635301	3.304345	1.384286	2.898606	1.583452	2.950455	1.529134	2.950455	1.46494	2.815483	1.454241	2.803138	1.381817	2.182596	1.632832	2.388346	1.359596	1.28388	1.645177	1.190881	1.549709
F_S1_A1256.JPG	1.252846	1.973684	2.765128	2.009808	3.898929	1.85546	4.001554	1.772539	4.05574	1.636253	4.05574	1.561542	3.93259	1.45317	3.70271	1.36286	3.419465	1.301285	2.989261	1.226574	2.394036	1.233963	3.161671	1.824262	3.224067	1.532807	2.793863	1.785675	2.839839	1.729026	2.82424	1.661704	2.744603	1.641179	2.74214	1.571394	2.018018	1.883374	2.237225	1.590277	1.250383	1.930171	1.126412	1.837398
F_S1_A1258.JPG	1.015575	2.144175	2.72415	2.1747	3.8709	2.040225	4.003725	1.92885	4.04745	1.815	4.04745	1.7193	3.8973	1.621125	3.68775	1.51965	3.36105	1.452825	2.91885	1.3959	2.361975	1.371975	3.1515	1.980825	3.22905	1.690425	2.7555	1.944525	2.79675	1.880175	2.786025	1.817475	2.667225	1.8051	2.657325	1.73085	1.85955	2.045175	2.13345	1.7523	1.01805	2.0922	0.90255	2.02455
F_S1_A1260.JPG	0.88605	1.921425	2.691975	1.94535	3.8742	1.776225	3.993	1.70115	4.05735	1.5642	4.035075	1.4652	3.9204	1.3464	3.68775	1.258125	3.376725	1.19625	2.913075	1.12365	2.27865	1.1055	3.0327	1.7424	3.158925	1.43715	2.621025	1.703625	2.6697	1.644225	2.6598	1.579875	2.530275	1.56915	2.5245	1.49655	1.734975	1.8051	2.0295	1.50975	0.875325	1.876875	0.73095	1.78695
F_S1_A1262.JPG	1.081234	2.055914	2.810878	2.050958	3.860724	1.923754	3.99784	1.8172	4.062268	1.700734	4.065572	1.586746	3.902024	1.49093	3.668266	1.409982	3.339518	1.363726	2.95295	1.298472	2.372272	1.293516	3.162754	1.8585	3.212314	1.586746	2.815834	1.8172	2.846396	1.766814	2.836484	1.70982	2.683674	1.698256	2.681196	1.628046	1.921276	1.933666	2.149252	1.66026	1.078756	2.003876	0.961464	1.941926
F_S1_A1264.JPG	1.003632	1.7098	2.710136	1.728752	3.80688	1.562304	3.951904	1.456008	3.993104	1.344768	3.980744	1.249184	3.845608	1.161016	3.667624	1.076144	3.354504	1.006104	2.893888	0.938536	2.3072	0.944304	3.150152	1.526048	3.20948	1.241768	2.718376	1.494736	2.754632	1.442824	2.741448	1.378552	2.61208	1.370312	2.622792	1.287912	1.82104	1.61092	2.092136	1.324992	0.998688	1.657888	0.88992	1.581256
F_S1_A1266.JPG	0.99849	2.0501	2.8303	2.158	4.01471	2.03433	4.12676	1.93556	4.18652	1.826	4.16826	1.73719	4.03048	1.62265	3.80389	1.50811	3.48019	1.4276	3.04029	1.32634	2.44601	1.28401	3.2536	1.96129	3.33743	1.66747	2.8137	1.91232	2.8635	1.84426	2.84026	1.77371	2.71991	1.76126	2.70912	1.68822	1.85339	1.98287	2.15385	1.69237	0.99932	2.0003	0.86486	1.91398
F_S1_A1278.JPG	1.037456	1.985704	2.693586	2.08152	3.875592	2.017092	4.011056	1.915494	4.06805	1.801506	4.062268	1.692474	3.909458	1.589224	3.69222	1.48267	3.37834	1.407504	2.976078	1.316644	2.390444	1.265432	3.137148	1.913016	3.219748	1.633002	2.766274	1.856022	2.823268	1.807288	2.802618	1.728818	2.699368	1.716428	2.686152	1.646218	1.934492	1.918798	2.178162	1.630524	1.034978	1.946882	0.93338	1.851066
F_S1_A929.JPG	1.136563	1.944749	2.686272	1.989191	3.724898	1.867387	3.826127	1.790025	3.864808	1.689619	3.84341	1.601558	3.715022	1.50609	3.543838	1.404861	3.301053	1.327499	2.890376	1.260836	2.343081	1.229562	3.02864	1.816361	3.092011	1.560408	2.733183	1.771919	2.771864	1.717601	2.776802	1.658345	2.660759	1.642708	2.65829	1.570284	1.984253	1.854219	2.170251	1.584275	1.142324	1.896192	1.052617	1.81883
F_S1_A931.JPG	0.949221	1.912365	2.771496	2.027844	3.989349	1.945944	4.081896	1.878786	4.153968	1.745289	4.138407	1.642914	3.977064	1.532349	3.778866	1.431612	3.488121	1.349712	3.072069	1.244061	2.434887	1.182636	3.213756	1.866501	3.272724	1.578213	2.758392	1.806714	2.828007	1.742832	2.822274	1.673217	2.665845	1.655199	2.652741	1.58067	1.889433	1.835379	2.156427	1.562652	0.945945	1.858311	0.845208	1.755936
F_S1_A933.JPG	1.322631	1.798811	2.820956	1.848071	3.837354	1.697828	3.92438	1.631327	3.976103	1.518029	3.962967	1.440034	3.839817	1.357934	3.566424	1.283223	3.342291	1.221648	3.012249	1.162536	2.445759	1.156789	3.146072	1.672377	3.213394	1.432645	2.811925	1.63379	2.857901	1.586993	2.852975	1.538554	2.731467	1.527881	2.731467	1.466306	2.123927	1.721637	2.307831	1.474516	1.327557	1.754477	1.253667	1.686334
F_S1_A1472.JPG	1.199111	2.321683	2.752935	2.340612	3.84341	2.180127	3.944639	2.092066	3.990727	1.968616	3.970152	1.885493	3.820366	1.800724	3.611324	1.7283	3.32492	1.663283	2.939756	1.606496	2.413036	1.565346	3.133984	2.16449	3.189948	1.900307	2.771864	2.133216	2.823713	2.071491	2.808076	2.011412	2.673927	2.007297	2.65829	1.929112	1.937342	2.211401	2.208932	1.938165	1.19335	2.273126	1.089652	2.220454
F_S1_A983.JPG	1.104552	1.944144	2.774628	1.96236	3.880008	1.782684	3.97854	1.686636	4.018284	1.554156	3.996756	1.468044	3.870072	1.376964	3.708612	1.275948	3.412188	1.203084	2.9601	1.154232	2.378016	1.140984	3.147228	1.757016	3.160476	1.47384	2.718324	1.725552	2.78622	1.657656	2.770488	1.595556	2.642976	1.593072	2.640492	1.51524	1.928412	1.834848	2.209104	1.525176	1.094616	1.894464	0.971244	1.810836
F_S1_A985.JPG	1.568385	2.140866	2.973789	2.192463	3.938571	2.086812	4.027842	2.020473	4.072068	1.907451	4.061421	1.817361	3.953313	1.735461	3.768219	1.642914	3.519243	1.575756	3.198195	1.516788	2.670759	1.506141	3.321045	2.037672	3.380013	1.786239	3.004911	1.991808	3.028662	1.945944	3.025386	1.89189	2.930382	1.873872	2.918097	1.817361	2.295657	2.058966	2.526615	1.819818	1.573299	2.092545	1.503684	2.013102
F_S1_A945.JPG	1.19915	2.234554	2.808492	2.232073	3.924942	2.076597	4.030798	1.983146	4.09365	1.863231	4.075456	1.767299	3.948098	1.684599	3.733078	1.60438	3.460168	1.541528	3.034263	1.484465	2.476865	1.466271	3.221992	2.047652	3.293941	1.775569	2.860593	2.024496	2.904424	1.962471	2.892019	1.902927	2.743986	1.894657	2.730754	1.832632	2.024496	2.117947	2.268461	1.849999	1.186745	2.190723	1.080062	2.113812
F_S1_A1004.JPG	0.74285	2.00611	2.57051	1.992	3.72836	1.79778	3.83211	1.71893	3.90017	1.58613	3.88191	1.47989	3.73583	1.3861	3.53248	1.28982	3.23866	1.22425	2.77718	1.15702	2.16796	1.14872	2.91247	1.78201	2.94899	1.49566	2.52984	1.75296	2.57134	1.69818	2.56138	1.63593	2.41032	1.62016	2.40202	1.54712	1.65419	1.87331	1.93224	1.56289	0.73787	1.96378	0.63993	1.85837
F_S1_A1006.JPG	1.329075	1.708575	2.896575	1.84305	3.894825	1.7919	4.013625	1.72425	4.0755	1.607925	4.06065	1.5279	3.927825	1.421475	3.731475	1.3332	3.485625	1.24575	3.125925	1.157475	2.540175	1.098075	3.234	1.6962	3.312375	1.44705	2.8611	1.62855	2.9007	1.584825	2.908125	1.5279	2.7786	1.5048	2.762925	1.43715	2.134275	1.6731	2.34135	1.42065	1.334025	1.662375	1.2144	1.57575
F_S1_A1008.JPG	1.305278	1.872325	2.746351	2.053385	3.828596	2.069022	3.954515	1.999067	4.014594	1.906068	4.0327	1.805662	3.903489	1.683858	3.71996	1.580983	3.474706	1.479754	3.082135	1.368649	2.510973	1.301986	3.18501	1.924174	3.271425	1.680566	2.833589	1.857511	2.87227	1.800724	2.87227	1.756282	2.722484	1.722539	2.712608	1.655876	2.059146	1.854219	2.280533	1.623779	1.307747	1.823768	1.237792	1.734884
F_S1_A1010.JPG	1.20931	1.80027	2.77718	1.83928	3.88689	1.75877	3.99147	1.66498	4.06119	1.53716	4.04293	1.44337	3.92341	1.34709	3.72255	1.2533	3.4362	1.17777	3.0295	1.09145	2.46759	1.08149	3.19633	1.67494	3.2204	1.41681	2.82117	1.63344	2.85271	1.58115	2.84773	1.52388	2.73319	1.50811	2.70663	1.44337	2.10488	1.71146	2.25843	1.4442	1.2118	1.76624	1.1039	1.67411
F_S1_A1012.JPG	0.96855	1.9008	2.548425	1.949475	3.5376	1.843875	3.653925	1.7688	3.72075	1.65495	3.700125	1.548525	3.58875	1.4421	3.4386	1.343925	3.15645	1.271325	2.753025	1.2012	2.198625	1.206975	2.871825	1.758075	2.8644	1.5279	2.47335	1.739925	2.5014	1.685475	2.50635	1.62855	2.353725	1.6236	2.3463	1.553475	1.715175	1.81995	1.941225	1.556775	0.952875	1.858725	0.832425	1.787775
F_S1_A1022.JPG	1.087016	2.022048	2.71754	2.08152	3.811164	1.960098	3.911936	1.876672	3.97719	1.752772	3.974712	1.66439	3.83677	1.566096	3.647616	1.475236	3.388252	1.409982	2.966166	1.340598	2.356578	1.30921	3.104934	1.8998	3.165232	1.633002	2.763796	1.853544	2.807574	1.801506	2.80014	1.74699	2.663024	1.728818	2.652286	1.66439	1.997268	1.938622	2.212028	1.66439	1.081234	1.972488	0.981288	1.871716
F_S1_A860.JPG	0.912952	1.931813	2.473673	2.048395	3.543436	1.984357	3.646061	1.894047	3.701889	1.800453	3.696142	1.692902	3.56314	1.605055	3.375131	1.515566	3.105022	1.440855	2.737214	1.353008	2.160051	1.301285	2.926044	1.901436	2.946569	1.638716	2.555773	1.84725	2.586971	1.796348	2.579582	1.738878	2.450685	1.720816	2.450685	1.641179	1.734773	1.883374	1.952338	1.627222	0.909668	1.891584	0.792265	1.788959
F_S1_A1548.JPG	1.00602	1.839816	2.814372	1.85058	3.950388	1.670904	4.062168	1.582308	4.096116	1.452312	4.074588	1.369512	3.911472	1.273464	3.697848	1.198116	3.391488	1.136016	3.0015	1.049904	2.362284	1.034172	3.152196	1.657656	3.206844	1.389384	2.768004	1.624536	2.811888	1.569888	2.799468	1.497024	2.638008	1.49454	2.630556	1.426644	1.964844	1.712304	2.183436	1.419192	1.008504	1.793448	0.880992	1.696572
F_S1_A1552.JPG	1.26077	1.7845	2.66015	1.80276	3.53248	1.67245	3.62129	1.59443	3.67109	1.48736	3.64951	1.41183	3.5275	1.3363	3.35818	1.27156	3.12329	1.22176	2.79793	1.15951	2.2742	1.16449	2.93903	1.6434	2.95729	1.41681	2.61035	1.61767	2.64438	1.56787	2.64189	1.51641	2.53731	1.5106	2.52735	1.44835	1.98785	1.6932	2.10903	1.46246	1.25579	1.74549	1.17528	1.68241
F_S1_A1556.JPG	0.7138	1.42677	2.4402	1.52388	3.67607	1.42511	3.79559	1.33879	3.84788	1.21097	3.84041	1.10971	3.68603	0.99019	3.49596	0.90138	3.19384	0.81506	2.7639	0.71048	2.10737	0.68226	2.905	1.34958	3.02452	1.0624	2.51407	1.29729	2.56885	1.22923	2.56138	1.16449	2.39953	1.14872	2.39289	1.06157	1.60771	1.34958	1.88659	1.0541	0.71131	1.38029	0.55278	1.29563
F_S1_A1558.JPG	1.33962	1.64672	2.94899	1.62265	4.00973	1.45333	4.13672	1.34128	4.19731	1.21927	4.16826	1.13046	4.03546	1.04165	3.80638	0.96363	3.52501	0.90885	3.09756	0.86237	2.51407	0.85988	3.29593	1.4276	3.35071	1.15121	2.94152	1.39855	2.98053	1.34958	2.96227	1.28401	2.84275	1.2865	2.82864	1.21097	2.12895	1.52637	2.34973	1.24749	1.33132	1.60771	1.23504	1.54297
F_S1_C24.JPG	1.134738	1.75329	2.763882	1.75329	3.948714	1.607364	4.075038	1.507176	4.133844	1.396098	4.125132	1.29591	3.968316	1.18701	3.754872	1.106424	3.480444	1.047618	3.014352	0.997524	2.393622	0.99099	3.195126	1.552914	3.284424	1.287198	2.87496	1.526778	2.91852	1.461438	2.909808	1.396098	2.720322	1.396098	2.720322	1.332936	2.019006	1.642212	2.228094	1.341648	1.13256	1.703196	1.043262	1.607364
F_S1_C26.JPG	1.405512	1.813284	2.813193	1.824129	3.867327	1.674468	3.938904	1.600722	3.982284	1.481427	3.977946	1.416357	3.854313	1.32309	3.669948	1.242837	3.414006	1.197288	3.045276	1.158246	2.594124	1.136556	3.251331	1.641933	3.294711	1.407681	2.893446	1.624581	2.925981	1.576863	2.92815	1.516131	2.793672	1.522638	2.791503	1.451061	2.169	1.709172	2.398914	1.455399	1.407681	1.761228	1.327428	1.680975
F_S1_C28.JPG	1.121835	1.65594	2.653365	1.658085	3.674385	1.51866	3.7752	1.430715	3.820245	1.31274	3.79665	1.237665	3.687255	1.15401	3.49635	1.061775	3.228225	0.997425	2.84427	0.928785	2.323035	0.903045	2.97726	1.47576	3.02874	1.229085	2.59974	1.45431	2.64264	1.392105	2.62977	1.34277	2.494635	1.340625	2.494635	1.263405	1.889745	1.533675	2.145	1.259115	1.126125	1.593735	0.997425	1.44573
F_S1_C30.JPG	1.036555	1.68521	2.51273	1.700295	3.527735	1.545135	3.631175	1.467555	3.678585	1.333945	3.669965	1.247745	3.54713	1.1637	3.333785	1.08612	3.066565	1.036555	2.695905	0.997765	2.191635	0.997765	2.859685	1.52143	2.894165	1.277915	2.52566	1.497725	2.557985	1.437385	2.55152	1.38782	2.407135	1.38351	2.40498	1.32317	1.773565	1.58177	2.027855	1.333945	1.032245	1.62056	0.937425	1.570995
F_S1_C47.JPG	1.233375	1.67739	2.550405	1.675245	3.42771	1.559415	3.519945	1.490775	3.57786	1.392105	3.549975	1.30845	3.46632	1.237665	3.28185	1.16688	3.052335	1.1154	2.726295	1.05534	2.245815	1.027455	2.93436	1.533675	2.915055	1.30845	2.55684	1.499355	2.580435	1.45431	2.57829	1.392105	2.494635	1.392105	2.486055	1.327755	1.93908	1.572285	2.112825	1.34277	1.23123	1.632345	1.14972	1.559415
F_S1_C49.JPG	1.137738	1.736889	2.461494	1.806105	3.488919	1.726074	3.577602	1.639554	3.627351	1.548708	3.627351	1.468677	3.506223	1.388646	3.320205	1.291311	3.041178	1.23291	2.714565	1.161531	2.210586	1.144227	2.896257	1.656858	2.924376	1.438395	2.548014	1.62225	2.584785	1.570338	2.565318	1.529241	2.442027	1.511937	2.442027	1.455699	1.858017	1.678488	2.046198	1.444884	1.144227	1.684977	1.05987	1.594131
F_S1_C51.JPG	1.135158	1.695198	2.289702	1.761972	3.162072	1.705968	3.237462	1.64781	3.276234	1.553034	3.271926	1.473336	3.172842	1.397946	3.0156	1.337634	2.84328	1.275168	2.539566	1.219164	2.102304	1.193316	2.675268	1.64781	2.6925	1.445334	2.393094	1.6155	2.416788	1.57242	2.40171	1.520724	2.309088	1.505646	2.306934	1.45395	1.796436	1.662888	1.988142	1.44318	1.139466	1.64781	1.077	1.587498
F_S1_C53.JPG	1.112335	1.60552	2.71572	1.78059	3.79176	1.69946	3.896375	1.616195	3.947615	1.50731	3.951885	1.4091	3.823785	1.31516	3.62096	1.227625	3.366895	1.150765	3.00608	1.07177	2.397605	1.014125	3.029565	1.61833	3.1598	1.364265	2.640995	1.564955	2.705045	1.50731	2.700775	1.44326	2.57908	1.428315	2.57908	1.359995	1.898015	1.57563	2.184105	1.338645	1.112335	1.556415	1.04188	1.466745
F_S1_C85.JPG	1.079776	1.863272	2.702732	1.837759	3.730659	1.67892	3.824481	1.599089	3.898551	1.471524	3.867277	1.377702	3.730659	1.292933	3.552068	1.215571	3.276363	1.167837	2.884615	1.093767	2.307692	1.079776	3.051684	1.645177	3.060737	1.397454	2.668166	1.622133	2.708493	1.562877	2.693679	1.505267	2.54307	1.511028	2.53484	1.443542	1.946395	1.729946	2.124986	1.457533	1.085537	1.821299	0.978547	1.749698
F_S1_C97.JPG	1.091584	2.116608	2.827136	2.099136	3.89792	1.924416	3.990272	1.832064	4.053504	1.708928	4.036032	1.60576	3.875456	1.495936	3.665792	1.421888	3.363776	1.358656	2.938624	1.286272	2.309632	1.2896	3.168256	1.895296	3.171584	1.6224	2.763904	1.872832	2.798016	1.800448	2.786368	1.740544	2.65408	1.73472	2.631616	1.65152	1.919424	1.98432	2.160704	1.68896	1.089088	2.06752	0.9776	1.983488
F_S1_C99.JPG	1.134072	2.063381	2.787927	2.031879	3.915367	1.837064	4.033085	1.754164	4.092773	1.619866	4.076193	1.519557	3.918683	1.427538	3.703972	1.347954	3.414651	1.29324	2.95953	1.236039	2.341096	1.233552	3.182531	1.828774	3.185847	1.559349	2.79373	1.797272	2.825232	1.736755	2.811139	1.679554	2.653629	1.685357	2.633733	1.605773	2.009496	1.925767	2.212601	1.619866	1.130756	2.011983	1.022157	1.934886
F_S1_C101.JPG	1.139875	1.885146	2.742332	1.851157	3.812571	1.677067	3.903761	1.596654	3.978371	1.493858	3.960962	1.381943	3.809255	1.290753	3.58957	1.221946	3.306052	1.167232	2.905645	1.115834	2.330319	1.115834	3.122843	1.659658	3.122843	1.410958	2.71083	1.645565	2.753938	1.596654	2.733213	1.53365	2.62793	1.52536	2.608034	1.45904	1.996232	1.763283	2.136333	1.494687	1.130756	1.837064	1.039566	1.722662
F_S1_C103.JPG	0.926698	1.747229	2.619609	1.798255	3.733951	1.630363	3.830242	1.551355	3.878799	1.397454	3.859047	1.334906	3.724898	1.241084	3.506803	1.153023	3.219576	1.093767	2.841819	1.019697	2.210578	0.991715	2.969384	1.610611	3.014649	1.343959	2.611379	1.576868	2.654175	1.502798	2.648414	1.454241	2.52661	1.44025	2.511796	1.369472	1.81883	1.655876	2.043509	1.360419	0.926698	1.704433	0.826292	1.591682
F_S1_C105.JPG	1.034577	1.929391	2.686923	2.00134	3.846377	1.881425	3.962984	1.792936	4.024182	1.67881	4.011777	1.572954	3.886073	1.464617	3.669399	1.367031	3.409721	1.29012	2.946601	1.20742	2.364393	1.204939	3.143427	1.815265	3.18395	1.535739	2.767142	1.775569	2.801049	1.716025	2.78699	1.647384	2.647227	1.632498	2.63813	1.564684	1.91864	1.846691	2.184107	1.572954	1.037058	1.887214	0.939472	1.795417
F_S1_C107.JPG	1.202403	1.866564	2.78174	1.894546	3.824481	1.738999	3.910073	1.655876	3.972621	1.520081	3.96686	1.446011	3.830242	1.369472	3.668111	1.27565	3.384176	1.19335	2.963623	1.144793	2.392461	1.11928	3.143037	1.696203	3.171019	1.44025	2.801492	1.67069	2.84758	1.602381	2.824536	1.545594	2.693679	1.531603	2.668166	1.469055	2.054208	1.766981	2.253374	1.477285	1.202403	1.815538	1.112696	1.7283
F_S1_C109.JPG	1.120882	2.024526	2.681196	2.050132	3.755822	1.904756	3.85329	1.822156	3.910284	1.702386	3.89872	1.622264	3.759126	1.5281	3.565016	1.459542	3.302348	1.402548	2.900086	1.343076	2.367316	1.305906	3.077676	1.867586	3.111542	1.628046	2.706802	1.838676	2.752232	1.781682	2.734886	1.72221	2.603552	1.718906	2.583728	1.651174	1.988182	1.913016	2.19716	1.66026	1.120882	1.964228	1.016806	1.889062
F_S1_C111.JPG	1.203482	2.369794	2.897608	2.458176	3.98132	2.369794	4.089526	2.286368	4.134956	2.16412	4.118436	2.078216	3.98958	1.967532	3.790514	1.865108	3.525368	1.784986	3.123106	1.690822	2.549862	1.633828	3.25444	2.281412	3.28335	2.032786	2.880262	2.240938	2.905868	2.187248	2.900086	2.121168	2.758014	2.101344	2.748928	2.027004	2.061696	2.29215	2.301236	2.016266	1.203482	2.3128	1.09445	2.227722
F_S1_C113.JPG	1.06904	2.15717	2.76224	2.10322	3.84871	1.86501	3.94001	1.77371	3.98898	1.63593	3.95495	1.55874	3.80306	1.46993	3.59058	1.40353	3.30423	1.36369	2.90002	1.30061	2.3074	1.32966	3.04029	1.89655	3.11831	1.61601	2.7141	1.87663	2.75975	1.80774	2.74564	1.75047	2.61616	1.75628	2.58213	1.68158	1.93473	2.02022	2.13559	1.72391	1.06655	2.11484	0.95201	2.04761
F_S1_C38.JPG	1.32616	1.62208	2.744384	1.661536	3.669408	1.51248	3.754896	1.451104	3.809696	1.33712	3.79216	1.264784	3.658448	1.181488	3.494048	1.113536	3.248544	1.058736	2.897824	1.012704	2.406816	0.99736	3.095104	1.483984	3.117024	1.256016	2.77288	1.462064	2.812336	1.41384	2.796992	1.35904	2.645744	1.356848	2.634784	1.291088	2.09336	1.551936	2.264336	1.302048	1.319584	1.576048	1.247248	1.505904
F_S1_C95.JPG	1.02135	1.842225	2.607	1.838925	3.710025	1.70445	3.810675	1.616175	3.870075	1.505625	3.8511	1.41075	3.729825	1.3068	3.492225	1.238325	3.215025	1.1814	2.8479	1.1055	2.228325	1.099725	3.030225	1.6731	3.058275	1.4124	2.607	1.644225	2.650725	1.5939	2.63505	1.535325	2.522025	1.51965	2.51955	1.459425	1.89255	1.741575	2.0823	1.4586	1.018875	1.7952	0.931425	1.72425
F_S1_C69.JPG	1.122825	1.805925	2.797575	1.845525	4.010325	1.720125	4.127475	1.6203	4.17285	1.510575	4.147275	1.40085	4.00455	1.301025	3.790875	1.21275	3.512025	1.127775	3.07395	1.025475	2.4552	0.98835	3.2076	1.657425	3.295875	1.3728	2.837175	1.6203	2.88585	1.551825	2.876775	1.48335	2.7489	1.469325	2.749725	1.39425	2.010525	1.6995	2.248125	1.375275	1.11705	1.7457	1.012275	1.654125
F_S1_C71.JPG	0.832876	1.923351	2.632777	1.891254	3.859047	1.67069	3.969329	1.571107	4.006364	1.437781	3.986612	1.326676	3.81049	1.236146	3.597333	1.147262	3.278832	1.099528	2.804784	1.056732	2.202348	1.054263	3.040162	1.661637	3.096949	1.375233	2.619609	1.647646	2.660759	1.585098	2.645945	1.525842	2.480522	1.531603	2.487106	1.450949	1.801547	1.780972	1.95051	1.474816	0.827115	1.874794	0.682267	1.809777
F_S1_C115.JPG	1.496043	1.92691	2.91104	1.975703	3.862917	1.864058	3.968773	1.787147	4.020047	1.684599	4.014258	1.601899	3.91171	1.510102	3.720673	1.424094	3.455206	1.37282	3.095461	1.301698	2.570316	1.295909	3.306346	1.804514	3.331983	1.575435	2.932542	1.775569	2.966449	1.718506	2.95239	1.667232	2.835783	1.663924	2.824205	1.592802	2.236208	1.849999	2.413186	1.610169	1.493562	1.881425	1.405073	1.830151
F_S1_C126.JPG	0.744815	1.985899	2.511796	2.059969	3.636837	1.929112	3.73642	1.837759	3.790738	1.721716	3.773455	1.627894	3.642598	1.516789	3.42368	1.406507	3.151267	1.346428	2.722484	1.246845	2.120048	1.224624	2.884615	1.872325	2.955393	1.59662	2.438549	1.829529	2.486283	1.766981	2.472292	1.704433	2.347196	1.698672	2.347196	1.619664	1.619664	1.906068	1.957917	1.60485	0.742346	1.943103	0.618073	1.842697
F_S1_C132.JPG	1.14623	2.14306	2.76224	2.1829	3.95744	2.04844	4.0836	1.95714	4.13506	1.83347	4.12676	1.73636	3.96325	1.64174	3.70512	1.56455	3.42707	1.50977	3.01207	1.43839	2.42775	1.41847	3.2038	2.00279	3.2702	1.73055	2.81702	1.96544	2.85686	1.90236	2.84607	1.82766	2.71659	1.83098	2.70829	1.75877	2.00362	2.05176	2.21278	1.77039	1.14374	2.10322	1.02588	2.0169
F_S1_C134.JPG	1.003237	2.293701	2.303577	2.278064	3.262372	2.167782	3.344672	2.093712	3.381707	1.994129	3.378415	1.911829	3.25085	1.829529	3.063206	1.758751	2.816306	1.701964	2.480522	1.650938	1.994952	1.659168	2.73236	2.120048	2.705201	1.906891	2.344727	2.105234	2.37847	2.050916	2.367771	2.003182	2.259135	2.003182	2.234445	1.945572	1.713486	2.193295	1.844343	1.971908	1.000768	2.250082	0.909415	2.199879
F_S1_C136.JPG	1.018368	2.253888	2.827968	2.211456	4.001088	1.995136	4.115904	1.885312	4.155008	1.741376	4.120896	1.64736	3.96448	1.538368	3.729024	1.449344	3.44448	1.391936	2.958592	1.334528	2.318784	1.352832	3.196544	1.981824	3.267264	1.65568	2.768064	1.961024	2.807168	1.890304	2.786368	1.812096	2.674048	1.8096	2.669056	1.73056	1.932736	2.09664	2.158208	1.770496	1.015872	2.185664	0.874432	2.127424
F_S1_C264.JPG	1.203235	2.31963	2.78556	2.350525	3.805095	2.198555	3.910305	2.101695	3.96291	1.991475	3.93953	1.912985	3.81595	1.82364	3.61388	1.74515	3.34167	1.69338	2.98763	1.6199	2.4215	1.617395	3.145445	2.151795	3.187195	1.90547	2.759675	2.125075	2.801425	2.078315	2.7889	2.01569	2.662815	2.01569	2.657805	1.944715	1.989805	2.211915	2.21943	1.95223	1.203235	2.26953	1.08216	2.19772
F_S1_C256.JPG	1.088005	2.17267	2.83065	2.258675	3.95456	2.14929	4.062275	2.06245	4.14327	1.934695	4.10152	1.827815	3.96792	1.729285	3.76585	1.63827	3.52203	1.572305	3.063615	1.46793	2.48496	1.42284	3.210575	2.08082	3.260675	1.81362	2.82564	2.03406	2.86739	1.9706	2.864885	1.902965	2.72544	1.889605	2.72544	1.81362	2.04742	2.09919	2.257005	1.811115	1.088005	2.125075	0.99031	2.051595
F_S1_C130.JPG	1.13575	2.36649	2.454046	2.340884	3.325476	2.207072	3.413858	2.12695	3.441942	2.032786	3.43616	1.96175	3.333736	1.87915	3.166058	1.810592	2.946342	1.761858	2.615116	1.704864	2.113734	1.724688	2.79188	2.175684	2.809226	1.950186	2.41605	2.158338	2.435874	2.115386	2.426788	2.069956	2.332624	2.064174	2.324364	2.00718	1.814722	2.259936	1.979096	2.032786	1.132446	2.318582	1.04076	2.273152
F_S1_C3.JPG	1.5184	1.794048	3.214336	1.969248	4.323936	1.873472	4.452416	1.77536	4.492128	1.660896	4.48512	1.567456	4.335616	1.467008	4.144064	1.368896	3.8544	1.282464	3.440928	1.189024	2.81488	1.142304	3.604448	1.794048	3.658176	1.523072	3.197984	1.744992	3.256384	1.684256	3.244704	1.621184	3.139584	1.61184	3.134912	1.516064	2.40608	1.78704	2.642016	1.50672	1.5184	1.74032	1.427296	1.651552
F_S1_C6.JPG	1.3008	1.628168	2.941976	1.665024	4.065	1.493752	4.156056	1.4092	4.208088	1.28996	4.208088	1.21408	4.082344	1.120856	3.887224	1.036304	3.594544	0.969096	3.199968	0.91056	2.584256	0.886712	3.310536	1.482912	3.3604	1.227088	2.965824	1.454728	3.01352	1.391856	2.994008	1.32248	2.8726	1.328984	2.870432	1.240096	2.152824	1.532776	2.3848	1.263944	1.3008	1.567464	1.177224	1.482912
F_S1_C8.JPG	1.305973	1.618885	2.86836	1.692767	3.896189	1.571079	3.993974	1.486332	4.035261	1.355952	4.015704	1.279897	3.896189	1.188631	3.718003	1.106057	3.448551	1.027829	3.048719	0.947428	2.485912	0.951774	3.192137	1.525446	3.242116	1.273378	2.853149	1.481986	2.894436	1.427661	2.885744	1.364644	2.779267	1.360298	2.766229	1.286416	2.153443	1.562387	2.34684	1.301627	1.3038	1.562387	1.214707	1.473294
F_S1_C10.JPG	1.321015	1.570995	2.958815	1.622715	3.98244	1.467555	4.096655	1.38782	4.135445	1.277915	4.131135	1.183095	4.01692	1.10336	3.81435	1.01285	3.52989	0.950355	3.152765	0.877085	2.55583	0.864155	3.294995	1.43523	3.3187	1.18956	2.932955	1.407215	2.988985	1.342565	2.967435	1.28869	2.838135	1.286535	2.833825	1.21111	2.14207	1.502035	2.35757	1.230505	1.316705	1.519275	1.22404	1.44816
F_S1_C18.JPG	1.4607	1.822088	3.150784	1.919468	4.245768	1.80694	4.36046	1.722544	4.421052	1.599196	4.395084	1.49316	4.239276	1.382796	4.012056	1.285416	3.696112	1.22266	3.36502	1.144756	2.778576	1.086328	3.510008	1.75284	3.579256	1.467192	3.12698	1.690084	3.168096	1.63382	3.161604	1.564572	3.012288	1.555916	3.012288	1.484504	2.29384	1.744184	2.549192	1.475848	1.4607	1.770152	1.294072	1.672772
F_S1_C174.JPG	0.914325	2.06078	2.60353	2.08082	3.808435	1.907975	3.915315	1.812785	3.963745	1.689205	3.935355	1.59652	3.79424	1.49632	3.589665	1.39779	3.27821	1.33433	2.85737	1.25918	2.24114	1.25417	3.01602	1.867895	3.0561	1.585665	2.652795	1.83867	2.704565	1.764355	2.684525	1.69505	2.574305	1.685865	2.565955	1.614055	1.827815	1.94555	2.03573	1.645785	0.91683	1.99732	0.81329	1.92384
F_S1_C176.JPG	1.1952	1.86833	2.84607	1.88244	3.83709	1.75628	3.93752	1.6849	3.98068	1.5355	3.96325	1.43507	3.83128	1.32966	3.66528	1.25496	3.40134	1.18607	2.98302	1.10307	2.42443	1.08564	3.09507	1.6932	3.15234	1.43839	2.77386	1.65004	2.82283	1.59277	2.82283	1.52139	2.67094	1.52969	2.6477	1.45582	2.03018	1.75296	2.19535	1.47906	1.19271	1.83098	1.09726	1.73636
F_S1_C178.JPG	0.951286	2.380714	2.769725	2.386545	3.785152	2.225776	3.896774	2.142476	3.94842	2.001699	3.925929	1.900906	3.795981	1.788451	3.591896	1.696821	3.276189	1.613521	2.833033	1.535219	2.258263	1.538551	3.019625	2.164967	3.086265	1.891743	2.679761	2.119152	2.72391	2.065007	2.692256	2.001699	2.55731	1.998367	2.544815	1.917566	1.872584	2.254098	2.104991	1.93256	0.95795	2.3324	0.837165	2.248267
F_S1_C192.JPG	0.649152	2.255472	2.4219	2.332476	3.524796	2.218212	3.644856	2.129616	3.690396	1.989684	3.682116	1.906056	3.528108	1.789308	3.310344	1.686636	3.03048	1.608804	2.599092	1.526004	2.015352	1.500336	2.755584	2.151972	2.807748	1.877904	2.381328	2.109744	2.4219	2.0493	2.396232	1.983888	2.247192	1.980576	2.241396	1.897776	1.497852	2.189232	1.806696	1.901088	0.65826	2.209104	0.50508	2.120508
F_S1_C194.JPG	1.123596	2.311776	2.813544	2.349864	3.853512	2.212416	3.959496	2.120508	4.010832	2.009556	3.99096	1.906056	3.859308	1.806696	3.662244	1.72638	3.379068	1.663452	2.98494	1.592244	2.38464	1.57734	3.162132	2.166876	3.193596	1.89198	2.724948	2.12382	2.78208	2.069172	2.767176	2.01204	2.638836	2.006244	2.618964	1.926756	1.892808	2.218212	2.141208	1.948284	1.121112	2.261268	1.02258	2.19006
F_S1_C196.JPG	1.13212	2.09741	2.72572	2.10239	3.69101	1.93141	3.80555	1.85339	3.86863	1.73304	3.85452	1.65336	3.70263	1.54961	3.5109	1.47242	3.23534	1.42096	2.84026	1.36369	2.27005	1.3778	3.00045	1.91398	3.03199	1.65585	2.65102	1.88825	2.68505	1.83347	2.67343	1.78201	2.55889	1.77039	2.54229	1.70731	1.94884	2.0086	2.15219	1.72474	1.13212	2.05425	1.01509	2.02022
F_S1_C238.JPG	0.919026	2.328534	2.752056	2.304261	3.857733	2.123469	3.964869	2.03391	4.016763	1.892457	3.982446	1.794528	3.825927	1.695762	3.606633	1.603692	3.308661	1.551798	2.890161	1.476468	2.305935	1.45638	3.103596	2.085804	3.14712	1.808757	2.731131	2.063205	2.783025	1.996245	2.754567	1.926774	2.609766	1.930122	2.612277	1.834704	1.852281	2.18457	2.115936	1.85814	0.919026	2.26827	0.816912	2.166156
F_S1_C240.JPG	1.27755	2.19104	2.89077	2.19772	3.947045	2.074975	4.050585	1.991475	4.1082	1.88543	4.094005	1.769365	3.932015	1.67501	3.733285	1.59652	3.479445	1.542245	3.07614	1.478785	2.525875	1.48129	3.284055	2.026545	3.335825	1.761015	2.86906	1.99732	2.935025	1.939705	2.92083	1.88543	2.77053	1.887935	2.76218	1.816125	2.153465	2.086665	2.323805	1.83867	1.27421	2.14428	1.186535	2.078315
F_S1_C242.JPG	1.34936	2.130085	2.76886	2.12424	3.69905	1.991475	3.77921	1.91716	3.81428	1.804435	3.785055	1.71175	3.66398	1.645785	3.47694	1.56479	3.25483	1.510515	2.883255	1.46125	2.35303	1.478785	3.04775	1.963085	3.081985	1.72344	2.7388	1.939705	2.77053	1.88543	2.75884	1.832825	2.672835	1.827815	2.64361	1.761015	2.021535	2.02905	2.22945	1.789405	1.346855	2.086665	1.24916	2.029885
F_S1_C244.JPG	1.16064	2.366208	2.510976	2.352064	3.52768	2.20896	3.634176	2.124928	3.682432	2.004288	3.659968	1.926912	3.547648	1.84704	3.355456	1.766336	3.094208	1.711424	2.734784	1.65152	2.20896	1.657344	2.926976	2.17152	2.956096	1.93024	2.574208	2.151552	2.611648	2.099136	2.588352	2.035904	2.476032	2.039232	2.459392	1.970176	1.881984	2.245568	2.076672	1.995968	1.158144	2.323776	1.065792	2.230592
F_S1_C246.JPG	1.24085	2.10571	2.64189	2.13144	3.49015	2.05757	3.62793	1.98536	3.70512	1.86501	3.71674	1.75877	3.6022	1.65917	3.43039	1.55874	3.1955	1.48985	2.82532	1.43258	2.32732	1.4442	2.91745	1.94801	2.99464	1.71644	2.6394	1.91979	2.69418	1.86833	2.68505	1.81687	2.57632	1.81355	2.5647	1.74466	1.96295	2.02022	2.17543	1.77039	1.24998	2.06255	1.14125	2.01358
F_S1_C248.JPG	1.13685	2.292675	2.510475	2.312475	3.42705	2.195325	3.523575	2.1219	3.56895	2.02785	3.5607	1.951125	3.44685	1.85955	3.28185	1.782825	3.04755	1.731675	2.7093	1.665675	2.221725	1.645875	2.90565	2.1417	2.90235	1.92555	2.5179	2.127675	2.5608	2.07075	2.5641	2.010525	2.429625	2.013825	2.421375	1.94205	1.871925	2.19285	2.0394	1.959375	1.13685	2.249775	1.045275	2.167275
F_S1_C250.JPG	1.462085	2.285395	2.975105	2.300425	3.98462	2.16766	4.078975	2.08416	4.11989	1.95724	4.09651	1.867895	3.9579	1.784395	3.776705	1.69505	3.522865	1.63159	3.113715	1.56479	2.54842	1.56813	3.26318	2.12424	3.32998	1.86205	2.9726	2.09251	3.00433	2.02905	2.986795	1.974775	2.871565	1.96559	2.85403	1.899625	2.176845	2.17601	2.43653	1.90547	1.45624	2.233625	1.363555	2.15597
F_S1_C252.JPG	1.146496	2.130752	2.657408	2.119936	3.608384	1.944384	3.699904	1.857856	3.734016	1.737216	3.719872	1.645696	3.60256	1.556672	3.389568	1.48512	3.122496	1.444352	2.789696	1.396096	2.258048	1.38112	2.950272	1.93024	2.964416	1.683136	2.639936	1.915264	2.679872	1.849536	2.665728	1.794624	2.57088	1.789632	2.550912	1.723072	2.008448	2.019264	2.129088	1.754688	1.154816	2.060032	1.030848	2.00096
F_S1_C254.JPG	1.23255	2.30657	2.71161	2.31072	3.71425	2.1663	3.81966	2.07998	3.86282	1.96793	3.84041	1.8592	3.72255	1.77371	3.5275	1.68739	3.25277	1.62182	2.85686	1.57036	2.3074	1.57866	3.07515	2.12895	3.08677	1.87663	2.73651	2.10322	2.78299	2.03433	2.77137	1.97374	2.65102	1.96793	2.63359	1.89987	2.00943	2.20863	2.21278	1.9339	1.23006	2.25179	1.12631	2.17792
F_S1_C63.JPG	0.93594	2.320967	2.402246	2.337387	3.311093	2.184681	3.391551	2.107507	3.435064	1.999956	3.430138	1.927708	3.306167	1.842324	3.141146	1.762687	2.921939	1.708501	2.527859	1.646926	2.082056	1.631327	2.715868	2.169903	2.719152	1.921961	2.350523	2.138705	2.38911	2.084519	2.375974	2.02787	2.237225	2.030333	2.221626	1.963832	1.714248	2.213416	1.876806	1.966295	0.938403	2.277454	0.843167	2.194533
F_S1_C65.JPG	1.02052	2.027872	2.356249	2.069022	3.282947	1.976023	3.368539	1.90113	3.417919	1.797432	3.409689	1.722539	3.291177	1.640239	3.128223	1.562877	2.901075	1.511028	2.529079	1.446834	2.087128	1.428728	2.733183	1.926643	2.753758	1.699495	2.387523	1.893723	2.417974	1.844343	2.408098	1.800724	2.283825	1.794963	2.260781	1.733238	1.738999	1.955448	1.904422	1.743114	1.015582	1.98343	0.940689	1.910183
F_S1_C117.JPG	0.86237	2.24266	2.72655	2.26922	3.80389	2.1331	3.91594	2.0501	3.98815	1.89655	3.99147	1.7845	3.85286	1.65917	3.63457	1.54961	3.33743	1.48487	2.8967	1.40187	2.25926	1.38361	3.10005	2.04512	3.17309	1.75047	2.7307	2.0086	2.7639	1.94303	2.75145	1.8758	2.60288	1.8758	2.58213	1.79446	1.79778	2.12563	2.06587	1.80027	0.85988	2.1829	0.71712	2.09658
F_S1_C119.JPG	1.058633	2.255709	2.49529	2.250735	3.442837	2.13053	3.546462	2.060894	3.603663	1.940689	3.587912	1.857789	3.452785	1.764112	3.265431	1.677896	3.008441	1.610747	2.648655	1.545256	2.120582	1.532821	2.815284	2.081619	2.849273	1.842038	2.50358	2.052604	2.550004	1.987942	2.54503	1.930741	2.435602	1.922451	2.430628	1.850328	1.751677	2.125556	2.026905	1.850328	1.055317	2.18027	0.963298	2.087422
F_S1_C121.JPG	1.154748	2.262414	2.330972	2.208724	3.191664	2.063348	3.280046	1.985704	3.298218	1.892366	3.280046	1.819678	3.178448	1.742034	3.018204	1.675128	2.792706	1.64374	2.478826	1.612352	2.053436	1.628046	2.704324	2.04022	2.711758	1.830416	2.416876	2.029482	2.449916	1.980748	2.437526	1.926232	2.338406	1.923754	2.328494	1.8585	1.820504	2.13934	1.981574	1.896496	1.148966	2.224418	1.071322	2.171554
F_S1_C123.JPG	1.294992	2.175156	2.58336	2.245536	3.4983	2.11554	3.565368	2.047644	3.591864	1.95408	3.571164	1.87128	3.475116	1.798416	3.306204	1.720584	3.090096	1.66842	2.752272	1.616256	2.310948	1.595556	2.88972	2.081592	2.916216	1.87128	2.60406	2.055924	2.640492	2.00376	2.62476	1.95408	2.539476	1.946628	2.526228	1.878732	1.949112	2.118024	2.16522	1.887012	1.289196	2.138724	1.217988	2.052612
F_S1_C125.JPG	1.14374	2.01109	2.59292	2.02603	3.51422	1.84675	3.60054	1.76624	3.64951	1.65917	3.63955	1.58613	3.51173	1.49815	3.33992	1.42013	3.07432	1.37282	2.70912	1.33381	2.22523	1.34958	2.88425	1.84924	2.90749	1.6019	2.54312	1.826	2.57383	1.76873	2.56387	1.71146	2.49332	1.70897	2.48253	1.64091	1.84177	1.9173	2.07251	1.67328	1.14125	1.97955	1.04497	1.92145
F_S1_C167.JPG	1.764355	2.233625	3.06445	2.270365	3.96291	2.175175	4.043905	2.106705	4.08816	2.01235	4.080645	1.939705	3.97293	1.86038	3.81094	1.784395	3.5905	1.729285	3.22143	1.66165	2.809775	1.64829	3.41515	2.125075	3.436025	1.907975	3.08449	2.088335	3.11121	2.046585	3.1062	1.99732	2.985125	1.99398	2.980115	1.92885	2.482455	2.14929	2.617725	1.936365	1.76686	2.19605	1.69672	2.123405
F_S1_C169.JPG	1.098378	2.279322	2.450292	2.30601	3.408558	2.211768	3.505302	2.135874	3.560346	2.031624	3.549504	1.949892	3.439416	1.868994	3.261774	1.782258	3.015744	1.727214	2.65212	1.662162	2.20176	1.641312	2.840604	2.154222	2.861454	1.934046	2.528688	2.125032	2.555376	2.073324	2.542032	2.007438	2.450292	1.991592	2.44779	1.929042	1.839804	2.184246	2.040798	1.93905	1.094208	2.232618	1.026654	2.133372
F_S1_C171.JPG	1.195122	2.177574	2.599578	2.17257	3.576192	2.031624	3.654588	1.960734	3.693786	1.845642	3.664596	1.767246	3.562848	1.685514	3.395214	1.607118	3.151686	1.54707	2.774718	1.499532	2.275152	1.502868	2.908158	2.002434	2.93985	1.77225	2.620428	1.97658	2.638776	1.924038	2.625432	1.873998	2.526186	1.866492	2.505336	1.798104	1.91403	2.073324	2.125866	1.829796	1.190118	2.120862	1.095876	2.069154
F_S1_C180.JPG	0.827328	1.991592	2.341872	1.95573	3.282624	1.800606	3.374364	1.724712	3.429408	1.625466	3.421068	1.544568	3.290964	1.468674	3.10248	1.400286	2.866458	1.335234	2.49783	1.2927	1.99743	1.298538	2.641278	1.777254	2.662128	1.560414	2.290998	1.769748	2.324358	1.719708	2.319354	1.662162	2.196756	1.667166	2.190918	1.607118	1.607118	1.882338	1.808946	1.622964	0.822324	1.942386	0.731418	1.887342
F_S1_C182.JPG	1.436982	2.476146	2.842272	2.465304	3.86142	2.342706	3.95316	2.266812	4.013208	2.161728	3.989022	2.064984	3.858918	1.994928	3.643746	1.915698	3.395214	1.871496	3.059946	1.8348	2.528688	1.850646	3.238422	2.290164	3.254268	2.078328	2.895648	2.274318	2.932344	2.225112	2.924004	2.180076	2.816418	2.170068	2.801406	2.115024	2.200092	2.37273	2.37273	2.145048	1.440318	2.441952	1.371096	2.366058
F_S1_C184.JPG	0.947547	2.148768	2.679328	2.181099	3.892984	2.04763	4.017334	1.943176	4.069561	1.795614	4.05381	1.698621	3.897958	1.592509	3.650916	1.493858	3.359108	1.415103	2.888236	1.321426	2.295501	1.311478	3.065642	1.987942	3.112066	1.698621	2.690934	1.938202	2.724094	1.881001	2.714146	1.810536	2.591454	1.800588	2.581506	1.722662	1.772402	2.034366	2.061723	1.743387	0.94506	2.112292	0.849725	2.028563
F_S1_C186.JPG	1.318465	2.29291	2.647785	2.35303	3.64561	2.230285	3.739965	2.14929	3.77921	2.041575	3.76084	1.968095	3.648115	1.876245	3.449385	1.79525	3.200555	1.73513	2.859875	1.677515	2.35637	1.669165	2.99097	2.191875	3.02437	1.95891	2.68369	2.156805	2.707905	2.10921	2.70206	2.04408	2.61355	2.03907	2.59518	1.97561	2.031555	2.225275	2.230285	1.991475	1.323475	2.25617	1.23079	2.19438
F_S1_C188.JPG	1.147876	2.333794	2.591818	2.377625	3.475881	2.234554	3.56437	2.165086	3.618125	2.063365	3.60572	1.980665	3.483324	1.894657	3.304692	1.821881	3.063208	1.762337	2.710079	1.707755	2.211398	1.697831	2.871344	2.200647	2.901943	1.972395	2.536409	2.17501	2.564527	2.128698	2.546333	2.063365	2.450401	2.068327	2.419802	1.998859	1.871501	2.255229	2.060884	2.017053	1.145395	2.289136	1.08337	2.21636
F_S1_C190.JPG	1.100046	1.979082	2.534526	2.04747	3.48612	1.934046	3.560346	1.866492	3.60705	1.758906	3.576192	1.678008	3.4611	1.602114	3.290964	1.512876	3.047436	1.452828	2.69382	1.390278	2.185914	1.366092	2.85645	1.887342	2.863956	1.65966	2.512842	1.861488	2.55204	1.808946	2.533692	1.7514	2.450292	1.748898	2.411094	1.68051	1.82229	1.92654	2.014944	1.686348	1.094208	1.937382	1.014978	1.868994
F_S1_C198.JPG	1.43104	2.316288	2.975232	2.3296	3.95616	2.172352	4.052672	2.08416	4.102592	1.96352	4.086784	1.88032	3.93536	1.802112	3.726528	1.7264	3.481088	1.673984	3.110016	1.611584	2.577536	1.621568	3.272256	2.149056	3.303872	1.903616	2.909504	2.123264	2.966912	2.060032	2.9536	2.01344	2.809664	2.010944	2.812992	1.932736	2.203968	2.21728	2.392832	1.949376	1.426048	2.266368	1.327872	2.214784
F_S1_C200.JPG	0.95367	2.19867	2.7141	2.14306	3.70678	1.95631	3.80887	1.85754	3.86365	1.72972	3.85037	1.62514	3.69931	1.52388	3.47023	1.44337	3.20961	1.39357	2.76971	1.34958	2.2327	1.35705	3.01207	1.92477	3.05357	1.6517	2.60039	1.90983	2.63691	1.84924	2.62114	1.79197	2.49581	1.79446	2.49581	1.71644	1.80857	2.04263	2.01358	1.76873	0.94371	2.15136	0.83415	2.08745
F_S1_C202.JPG	1.320825	2.1417	2.79675	2.221725	3.80655	2.1021	3.90225	2.012175	3.954225	1.903275	3.949275	1.815	3.79335	1.726725	3.604425	1.65165	3.353625	1.589775	2.9964	1.530375	2.462625	1.5048	3.117675	2.05095	3.144075	1.812525	2.794275	2.01465	2.825625	1.957725	2.81985	1.90575	2.6829	1.898325	2.654025	1.83315	2.048475	2.079	2.258025	1.83315	1.320825	2.11035	1.256475	2.022075
F_S1_C211.JPG	1.190664	2.141208	2.40948	2.17764	3.220092	2.09484	3.308688	2.029428	3.350088	1.923444	3.339324	1.863	3.251556	1.790136	3.085128	1.70982	2.874816	1.657656	2.565144	1.60632	2.081592	1.600524	2.67444	2.037708	2.708388	1.832364	2.404512	2.013696	2.437632	1.964844	2.43018	1.920132	2.341584	1.910196	2.329164	1.85058	1.814148	2.076624	1.975608	1.860516	1.182384	2.104776	1.112832	2.04516
F_S1_C213.JPG	1.67245	2.23519	3.00626	2.29744	3.96574	2.20365	4.0338	2.1331	4.067	2.04512	4.06368	1.95133	3.92839	1.84675	3.72919	1.78616	3.53497	1.743	3.19384	1.66498	2.71161	1.64838	3.36067	2.15468	3.38972	1.94054	3.02203	2.13061	3.06104	2.07583	3.06602	2.01358	2.95148	2.01109	2.9465	1.95133	2.28748	2.18622	2.55059	1.9505	1.66747	2.1912	1.57285	2.12729
F_S1_C215.JPG	1.041243	2.279433	2.60103	2.269461	3.62316	2.13567	3.717063	2.045091	3.771909	1.91961	3.74781	1.83651	3.625653	1.7451	3.419565	1.674465	3.158631	1.61214	2.773047	1.557294	2.196333	1.554801	2.95005	2.096613	2.975811	1.846482	2.613495	2.068359	2.650059	2.01102	2.63427	1.951188	2.50131	1.953681	2.485521	1.875567	1.92792	2.153952	2.071683	1.891356	1.043736	2.23539	0.952326	2.148966
F_S1_C217.JPG	1.390278	2.258472	2.790564	2.290164	3.827226	2.183412	3.928974	2.107518	3.99486	1.986588	3.992358	1.900686	3.85308	1.808946	3.643746	1.719708	3.400218	1.662162	3.015744	1.593774	2.476146	1.581264	3.146682	2.125032	3.209232	1.8765	2.832264	2.085834	2.879802	2.031624	2.866458	1.970742	2.717172	1.96824	2.703828	1.903188	2.094174	2.170068	2.296002	1.916532	1.37193	2.216772	1.275186	2.135874
F_S1_C219.JPG	1.06074	2.27918	2.43854	2.2327	3.32664	2.05508	3.42043	1.97457	3.45944	1.86003	3.44948	1.78201	3.30838	1.69569	3.12329	1.62514	2.88674	1.57119	2.55308	1.53135	2.06836	1.54712	2.70912	2.04761	2.75145	1.80774	2.43356	2.02935	2.4568	1.96959	2.44933	1.91232	2.34475	1.9173	2.32649	1.84177	1.69901	2.15136	1.93473	1.88493	1.05576	2.2327	0.96363	2.16547
F_S1_C225.JPG	1.170624	2.198976	2.693184	2.215616	3.650816	2.080832	3.765632	1.997632	3.804736	1.885312	3.80224	1.798784	3.666624	1.702272	3.455296	1.621568	3.204032	1.553344	2.817984	1.499264	2.292992	1.51424	3.006016	2.036736	3.021824	1.786304	2.664064	2.015936	2.697344	1.953536	2.692352	1.890304	2.570048	1.882816	2.551744	1.822912	1.927744	2.094144	2.123264	1.848704	1.167296	2.14656	1.074944	2.080832
F_S1_C227.JPG	1.15232	2.307968	2.740608	2.303808	3.742336	2.159872	3.841344	2.078336	3.907072	1.956032	3.88544	1.874496	3.742336	1.78048	3.551808	1.699776	3.298048	1.644864	2.912	1.595776	2.392	1.56416	3.026816	2.119936	3.073408	1.869504	2.703168	2.086656	2.731456	2.03424	2.723968	1.981824	2.572544	1.976832	2.567552	1.914432	1.956032	2.19648	2.170688	1.926912	1.15232	2.266368	1.039168	2.186496
F_S1_C229.JPG	1.180944	2.277654	2.921502	2.303508	4.01571	2.14338	4.114956	2.057478	4.164996	1.939884	4.14081	1.848144	4.004868	1.748898	3.816384	1.667166	3.547002	1.59711	3.112488	1.521216	2.526186	1.49703	3.259272	2.112522	3.337668	1.832298	2.8773	2.08083	2.916498	2.028288	2.895648	1.952394	2.751366	1.958232	2.73552	1.887342	2.075826	2.188416	2.304342	1.881504	1.183446	2.237622	1.091706	2.149218
F_S1_C231.JPG	1.180944	2.35605	2.746362	2.38941	3.693786	2.266812	3.798036	2.185914	3.837234	2.075826	3.818886	1.991592	3.691284	1.90569	3.507804	1.832298	3.240924	1.779756	2.871462	1.72221	2.36439	1.745562	3.047436	2.22261	3.080796	1.98909	2.686314	2.190918	2.717172	2.14338	2.709666	2.083332	2.597076	2.083332	2.576226	2.01828	1.987422	2.271816	2.194254	2.034126	1.178442	2.316852	1.098378	2.256804
F_S1_C909.JPG	1.232321	2.195354	2.744603	2.256929	3.720772	2.190428	3.857879	2.097655	3.906318	1.999956	3.901392	1.907183	3.788094	1.790601	3.577097	1.718353	3.324229	1.661704	2.948211	1.595203	2.417024	1.561542	3.110769	2.107507	3.118158	1.875985	2.719152	2.06892	2.770054	2.012271	2.762665	1.963832	2.631305	1.948233	2.620632	1.885837	1.979431	2.123106	2.231478	1.883374	1.226574	2.149378	1.15761	2.075488
F_S1_C911.JPG	1.085024	2.211398	2.935023	2.146892	4.007642	1.912851	4.139962	1.796244	4.168907	1.673848	4.137481	1.583705	3.979524	1.497697	3.72977	1.427402	3.452725	1.367858	3.065689	1.318238	2.3983	1.318238	3.286498	1.923602	3.286498	1.632498	2.821724	1.91037	2.873825	1.835113	2.865555	1.767299	2.717522	1.773088	2.707598	1.700312	2.019534	2.04269	2.21636	1.7367	1.088332	2.151854	0.958493	2.057576
F_S1_C163.JPG	1.295424	2.376192	2.671552	2.431104	3.643328	2.34208	3.73984	2.272192	3.76896	2.152384	3.75232	2.07584	3.664128	1.98432	3.488576	1.898624	3.264768	1.835392	2.898688	1.786304	2.423616	1.741376	3.021824	2.277184	3.055104	2.050048	2.710656	2.23808	2.74976	2.180672	2.742272	2.130752	2.629952	2.119936	2.621632	2.060032	1.99264	2.297984	2.238912	2.06336	1.295424	2.337088	1.21888	2.26304
F_S1_C228.JPG	1.300698	2.224746	2.90439	2.285847	3.906279	2.191266	4.021785	2.115099	4.074516	2.002104	4.064472	1.922589	3.930552	1.809594	3.735531	1.715013	3.496986	1.652238	3.076812	1.578582	2.558709	1.541754	3.176415	2.111751	3.24756	1.868184	2.860866	2.06739	2.897694	2.012148	2.884302	1.954395	2.756241	1.951884	2.747871	1.88325	2.099196	2.138535	2.327697	1.876554	1.298187	2.185407	1.19691	2.11761
F_S1_C22.JPG	1.249475	1.634096	3.074795	1.640615	4.246042	1.492851	4.365557	1.416796	4.428574	1.266859	4.422055	1.166901	4.278637	1.056078	4.052645	0.960466	3.757117	0.906141	3.311652	0.82574	2.71625	0.808356	3.546336	1.429834	3.576758	1.153863	3.083487	1.405931	3.139985	1.338568	3.12912	1.258167	3.007432	1.258167	3.000913	1.182112	2.212114	1.503716	2.503296	1.206015	1.242956	1.588463	1.123441	1.481986
F_S1_C205.JPG	1.128402	2.225112	2.725512	2.284326	3.772182	2.160894	3.90312	2.05581	3.950658	1.937382	3.93648	1.844808	3.817218	1.748898	3.597876	1.653822	3.29847	1.589604	2.89398	1.521216	2.303508	1.499532	3.072456	2.099178	3.08163	1.828128	2.701326	2.05581	2.74386	1.999098	2.722176	1.927374	2.612922	1.925706	2.579562	1.852314	1.923204	2.136708	2.170068	1.854816	1.1259	2.18925	1.016646	2.096676
F_S1_C289.JPG	1.303744	2.445248	2.941952	2.438592	4.055168	2.253056	4.115904	2.173184	4.156672	2.06336	4.121728	1.956032	3.976128	1.854528	3.779776	1.766336	3.47776	1.699776	3.10336	1.624064	2.55008	1.63072	3.32384	2.212288	3.318848	1.956032	2.941952	2.19648	2.967744	2.14656	2.951104	2.077504	2.775552	2.08416	2.761408	2.005952	2.153216	2.322112	2.285504	2.0384	1.29376	2.40032	1.169792	2.327936
F_S1_C802.JPG	1.47206	2.203955	3.049149	2.170048	4.013431	1.978184	4.111844	1.878944	4.148232	1.767299	4.119287	1.684599	3.971254	1.598591	3.776909	1.534085	3.483324	1.486946	3.148389	1.429883	2.598434	1.424921	3.33281	1.978184	3.384911	1.716025	2.98547	1.95999	3.031782	1.894657	3.011107	1.840075	2.883749	1.832632	2.873825	1.767299	2.242824	2.065846	2.455363	1.785493	1.467098	2.154335	1.349664	2.094791
F_S1_C57.JPG	0.997425	2.2605	2.64165	2.304225	3.73395	2.244825	3.8379	2.16975	3.912975	2.05095	3.899775	1.951125	3.751275	1.8315	3.546675	1.731675	3.2472	1.6599	2.84295	1.566675	2.253075	1.532025	3.021975	2.1417	3.068175	1.885125	2.655675	2.093025	2.691975	2.030325	2.688675	1.9767	2.5641	1.956075	2.564925	1.881	1.8315	2.17305	2.07735	1.89585	0.99165	2.21595	0.903375	2.135925
F_S1_F1528.JPG	1.07485	2.00445	2.76473	2.00113	3.79808	1.85339	3.89021	1.77454	3.93752	1.63842	3.91843	1.54463	3.77982	1.45001	3.56817	1.36784	3.32913	1.3114	2.92243	1.25413	2.37048	1.25164	3.08926	1.81521	3.13325	1.54463	2.74232	1.78035	2.79295	1.71478	2.78963	1.65751	2.64189	1.65751	2.61948	1.57866	1.91066	1.89074	2.18788	1.59775	1.07236	1.96627	0.94288	1.89074
F_S1_F1530.JPG	1.19952	1.945055	2.799713	1.983373	3.79015	1.875916	3.88178	1.786785	3.916766	1.679328	3.894275	1.597694	3.76516	1.492736	3.584399	1.40777	3.343662	1.344462	2.954651	1.261995	2.379048	1.261995	3.135412	1.812608	3.179561	1.556044	2.803045	1.77429	2.851359	1.714314	2.834699	1.651006	2.679761	1.651006	2.676429	1.575203	2.012528	1.854258	2.252432	1.568539	1.192856	1.891743	1.119552	1.788451
F_S1_F1532.JPG	1.578514	1.990837	2.882146	2.015527	3.784977	1.90936	3.869746	1.84352	3.932294	1.747229	3.904312	1.655876	3.791561	1.587567	3.610501	1.518435	3.391583	1.474816	3.076374	1.418852	2.566114	1.424613	3.169373	1.871502	3.219576	1.659168	2.878854	1.84352	2.91342	1.799901	2.906836	1.749698	2.803961	1.740645	2.818775	1.680566	2.275595	1.90936	2.438549	1.706079	1.584275	1.95051	1.504444	1.897015
F_S1_F1534.JPG	1.376136	2.047584	2.809611	1.96947	3.84753	1.824045	3.93894	1.7451	4.002096	1.624605	3.998772	1.536519	3.856671	1.445109	3.658062	1.366164	3.427875	1.303008	3.001572	1.243176	2.445633	1.243176	3.168603	1.785819	3.228435	1.517406	2.818752	1.760889	2.868612	1.694409	2.859471	1.634577	2.745624	1.631253	2.727342	1.568097	2.114895	1.887201	2.314335	1.599675	1.370319	2.000217	1.253979	1.94454
F_S1_F1536.JPG	1.116972	1.93338	2.535336	2.069172	3.559572	1.990512	3.657276	1.914336	3.704472	1.823256	3.704472	1.7388	3.578616	1.64772	3.3741	1.550016	3.169584	1.47798	2.745648	1.339704	2.229804	1.339704	2.817684	1.911852	2.96838	1.665936	2.490624	1.85472	2.556864	1.801728	2.55024	1.747908	2.462472	1.719756	2.453364	1.653516	1.843128	1.892808	2.081592	1.637784	1.116972	1.89612	1.034172	1.816632
F_S1_F1538.JPG	0.852606	1.544829	2.683299	1.543167	3.834234	1.401066	3.928968	1.309656	3.976335	1.192485	3.973842	1.08861	3.840882	0.990552	3.610695	0.902466	3.323169	0.830169	2.87526	0.757041	2.266137	0.728787	3.073869	1.347051	3.156138	1.069497	2.664186	1.31298	2.71737	1.2465	2.708229	1.186668	2.550339	1.173372	2.547015	1.104399	1.858947	1.416855	2.054232	1.114371	0.852606	1.494138	0.719646	1.439292
F_S1_F1540.JPG	1.21275	2.00805	2.673	2.0361	3.703425	1.88595	3.790875	1.7985	3.835425	1.678875	3.80985	1.6038	3.68775	1.51305	3.50625	1.44375	3.277725	1.39425	2.866875	1.343925	2.33145	1.3497	3.026925	1.8579	3.07395	1.622775	2.682075	1.835625	2.741475	1.7886	2.720025	1.7292	2.594625	1.720125	2.588025	1.657425	1.9899	1.929675	2.1813	1.675575	1.20945	1.9734	1.1154	1.904925
F_S1_F1542.JPG	1.022961	1.962822	2.852823	2.000217	4.042815	1.839834	4.134225	1.766706	4.209846	1.624605	4.181592	1.536519	4.05528	1.432644	3.812628	1.334586	3.528426	1.268106	3.083841	1.189161	2.37666	1.189161	3.162786	1.804932	3.241731	1.524054	2.745624	1.77003	2.821245	1.706874	2.818752	1.637901	2.65089	1.627929	2.65089	1.558956	1.855623	1.858947	2.197164	1.572252	1.026285	1.912131	0.909114	1.839834
F_S1_F1546.JPG	1.142625	1.725987	2.628453	1.804932	3.600723	1.716846	3.682992	1.637901	3.737007	1.524054	3.71457	1.438461	3.591582	1.344558	3.414579	1.255641	3.171927	1.199133	2.802963	1.139301	2.297715	1.110216	2.957529	1.659507	3.014037	1.410207	2.587734	1.61214	2.635101	1.56228	2.632608	1.508265	2.522085	1.4958	2.505465	1.428489	1.884708	1.669479	2.104923	1.432644	1.133484	1.691085	1.051215	1.627929
F_S1_F1510.JPG	0.89557	2.05176	2.7556	2.06753	3.93752	1.91315	4.0504	1.81853	4.09771	1.68573	4.07862	1.5853	3.93088	1.47159	3.70429	1.37365	3.40466	1.31389	2.97555	1.25413	2.36467	1.21346	3.16147	1.86252	3.19965	1.56953	2.69252	1.84094	2.74232	1.7679	2.73319	1.69237	2.56636	1.69901	2.57549	1.60439	1.77205	1.92892	2.09326	1.61352	0.89225	1.99781	0.78269	1.89738
F_S1_F1512.JPG	1.025458	2.201525	2.722484	2.199879	3.99155	1.980961	4.08208	1.887139	4.113354	1.759574	4.05739	1.678097	3.90102	1.590859	3.701031	1.509382	3.403928	1.462471	2.975968	1.41556	2.376001	1.403215	3.154559	1.990014	3.172665	1.722539	2.701086	1.971908	2.747997	1.906068	2.73236	1.850104	2.557061	1.846812	2.560353	1.768627	1.816361	2.087951	2.10688	1.778503	1.022166	2.13157	0.923406	2.087951
F_S1_F1514.JPG	1.13406	1.67854	2.7839	1.7097	3.91468	1.56292	3.99258	1.48174	4.03604	1.37022	4.02046	1.28248	3.88024	1.189	3.67196	1.0865	3.37266	1.03074	2.91838	0.96186	2.39194	0.92168	3.19226	1.5252	3.19964	1.26362	2.75602	1.48502	2.81834	1.42598	2.81834	1.36694	2.66008	1.35464	2.66336	1.29478	1.92782	1.58178	2.15824	1.31446	1.13078	1.6318	1.02992	1.54078
F_S1_F1516.JPG	0.730296	1.6974	2.151972	1.723068	3.151368	1.609632	3.263976	1.543392	3.330216	1.415052	3.302064	1.326456	3.182832	1.238688	3.013092	1.140984	2.779596	1.07226	2.399544	1.01844	1.81746	1.028376	2.531196	1.546704	2.581704	1.304928	2.179296	1.51524	2.217384	1.468044	2.21076	1.408428	2.11968	1.401804	2.110572	1.329768	1.446516	1.616256	1.654344	1.37034	0.723672	1.66014	0.610236	1.5939
F_S1_F1524.JPG	1.012928	1.736805	2.623117	1.786785	3.619385	1.670165	3.720178	1.575203	3.791816	1.458583	3.760995	1.370285	3.644375	1.277822	3.441956	1.186192	3.170398	1.126216	2.796381	1.078735	2.252432	1.047081	2.956317	1.605191	3.027955	1.34113	2.609789	1.559376	2.660602	1.4994	2.644775	1.445255	2.505664	1.439424	2.502332	1.385279	1.847594	1.647674	2.060009	1.391943	1.009596	1.679328	0.921298	1.601026
F_S1_F1526.JPG	1.077581	1.969087	2.672864	1.997205	3.69669	1.855788	3.78766	1.768126	3.815778	1.661443	3.794276	1.576262	3.661956	1.4886	3.460995	1.413343	3.197182	1.359588	2.823378	1.300044	2.283347	1.287639	2.999529	1.818573	3.053284	1.576262	2.651362	1.789628	2.695193	1.740008	2.695193	1.682945	2.54716	1.679637	2.531447	1.614304	1.86902	1.871501	2.109677	1.630844	1.074273	1.91864	0.98413	1.837594
F_S1_F1562.JPG	1.089441	1.77003	2.822076	1.776678	3.992955	1.571421	4.077717	1.492476	4.118436	1.36284	4.081041	1.262289	3.958053	1.173372	3.749472	1.091934	3.446157	1.02213	3.024009	0.965622	2.407407	0.95565	3.159462	1.568097	3.219294	1.283895	2.764737	1.543167	2.815428	1.470039	2.802963	1.40439	2.645073	1.410207	2.629284	1.33791	1.953681	1.650366	2.17722	1.363671	1.089441	1.725987	0.999693	1.635408
F_S1_T392.JPG	1.070328	2.054232	2.575269	2.158107	3.591582	2.089134	3.695457	2.013513	3.765261	1.931244	3.762768	1.849806	3.619836	1.722663	3.437016	1.637901	3.168603	1.56228	2.815428	1.485828	2.31018	1.432644	2.957529	2.010189	3.010713	1.760889	2.645073	1.978611	2.673327	1.908807	2.65089	1.864764	2.522085	1.843158	2.512113	1.785819	1.87806	2.013513	2.089134	1.766706	1.067004	2.010189	0.978918	1.937061
F_S1_T394.JPG	1.136212	1.983373	2.575636	2.018359	3.531087	1.878415	3.619385	1.809276	3.670198	1.685992	3.654371	1.606857	3.527755	1.531054	3.341163	1.467746	3.119585	1.416933	2.76556	1.36612	2.278255	1.356957	2.938824	1.84093	2.961315	1.61602	2.54065	1.825103	2.578135	1.770958	2.562308	1.730974	2.461515	1.720978	2.452352	1.660169	1.866753	1.900906	2.046681	1.673497	1.139544	1.945055	1.04125	1.856757
F_S1_T396.JPG	1.060409	2.226609	2.771391	2.220778	3.853458	2.068339	3.960915	1.980041	4.001732	1.853425	3.964247	1.770958	3.827635	1.673497	3.641043	1.59103	3.350326	1.534386	2.97381	1.471078	2.354058	1.464414	3.109589	2.043349	3.109589	1.793449	2.727242	2.011695	2.76556	1.955051	2.76556	1.894242	2.60729	1.888411	2.578135	1.812608	1.94922	2.113321	2.172464	1.841763	1.057077	2.173297	0.933793	2.097494
F_S1_T398.JPG	1.391104	1.936176	2.927672	1.99386	3.955952	1.850904	4.04206	1.777336	4.086368	1.666984	4.06714	1.580876	3.927528	1.5048	3.759492	1.428724	3.502004	1.37104	3.14336	1.310848	2.609992	1.298308	3.305544	1.831676	3.330624	1.593416	2.936868	1.809104	2.99706	1.752256	2.98452	1.707948	2.797256	1.70126	2.78806	1.63438	2.168584	1.88518	2.37842	1.637724	1.384416	1.911096	1.276572	1.83502
F_S1_T577.JPG	1.3114	2.14306	2.58213	2.14638	3.42624	2.03267	3.5026	1.96378	3.54659	1.86252	3.53995	1.79031	3.42624	1.71478	3.26605	1.64838	3.07349	1.59775	2.75809	1.54712	2.27254	1.57285	2.87844	1.99781	2.90666	1.79612	2.61948	1.97623	2.6477	1.9256	2.63525	1.88161	2.52486	1.88161	2.49664	1.83098	1.99532	2.06421	2.17543	1.83762	1.30808	2.10571	1.24583	2.03267
F_S1_T579.JPG	1.40602	2.02935	2.85271	2.05176	3.81136	1.9256	3.91843	1.85007	3.96242	1.73636	3.94665	1.66083	3.82713	1.56621	3.65698	1.48736	3.40798	1.43424	3.04527	1.38361	2.51573	1.36784	3.17475	1.88742	3.24364	1.64838	2.87512	1.8592	2.8967	1.8094	2.89089	1.75545	2.7805	1.743	2.7805	1.67992	2.20033	1.93473	2.3489	1.67992	1.38444	1.98868	1.29231	1.93224
F_S1_T832.JPG	0.962115	1.95755	2.688924	2.059176	3.843462	1.955051	3.94842	1.860089	4.008396	1.742636	3.999233	1.638511	3.850126	1.518559	3.676029	1.413601	3.378648	1.321971	2.936325	1.246168	2.350726	1.214514	3.06544	1.853425	3.152072	1.594362	2.730574	1.821771	2.787218	1.765127	2.787218	1.698487	2.600626	1.689324	2.593962	1.61602	1.860089	1.891743	2.094162	1.606024	0.952952	1.916733	0.851326	1.821771
F_S1_T834.JPG	1.10124	2.069172	2.86488	2.100636	4.056372	1.927584	4.166496	1.836504	4.217004	1.694916	4.204584	1.600524	4.047264	1.496196	3.811284	1.401804	3.522312	1.326456	3.072708	1.235376	2.453364	1.210536	3.323592	1.898604	3.345948	1.590588	2.871504	1.85472	2.915388	1.791792	2.915388	1.732176	2.71998	1.72638	2.710872	1.634472	2.025288	1.961532	2.217384	1.64772	1.091304	2.021976	0.949716	1.914336
F_S1_T836.JPG	1.475496	2.07828	2.88972	2.172672	3.842748	2.081592	3.946248	1.996308	3.996756	1.901916	3.965292	1.823256	3.83364	1.728864	3.6639	1.665936	3.408876	1.616256	3.11328	1.540908	2.644632	1.4904	3.29544	2.034396	3.333528	1.814148	2.93112	1.990512	2.94354	1.943316	2.936916	1.889496	2.842524	1.877076	2.836728	1.81746	2.270376	2.034396	2.443428	1.801728	1.468872	2.034396	1.377792	1.968156
F_S1_T838.JPG	1.182384	2.031084	2.691828	2.147004	3.650652	2.106432	3.776508	2.031084	3.83364	1.92096	3.83364	1.833192	3.70116	1.72638	3.519	1.641096	3.25818	1.572372	2.896344	1.499508	2.418588	1.420848	3.056976	2.008728	3.097548	1.766952	2.714184	1.955736	2.745648	1.905228	2.733228	1.858032	2.613168	1.833192	2.60406	1.779372	1.993824	1.9872	2.201652	1.757844	1.185696	1.980576	1.085508	1.911852
F_S1_T840.JPG	1.46556	2.251332	2.912076	2.282796	3.940452	2.188404	4.047264	2.113056	4.097772	2.01204	4.087836	1.92096	3.956184	1.826568	3.7674	1.742112	3.519	1.681668	3.122388	1.616256	2.575908	1.612944	3.30786	2.122164	3.323592	1.889496	2.940228	2.0907	2.975004	2.043504	2.971692	1.992996	2.833416	1.983888	2.81106	1.924272	2.233116	2.15694	2.427696	1.924272	1.459764	2.200824	1.367856	2.118852
F_S1_T277.JPG	1.472625	2.4024	2.82645	2.368575	3.790875	2.2275	3.866775	2.145825	3.9039	2.0328	3.87915	1.9701	3.7752	1.88925	3.5904	1.81995	3.3561	1.769625	3.002175	1.713525	2.51295	1.741575	3.186975	2.208525	3.183675	1.9833	2.8578	2.18625	2.88255	2.139225	2.8611	2.093025	2.76375	2.086425	2.741475	2.027025	2.218425	2.2935	2.371875	2.051775	1.47015	2.355375	1.391775	2.2902
F_S1_T372.JPG	1.455251	1.986705	2.986305	2.084166	3.935925	1.980041	4.030887	1.910069	4.080867	1.805944	4.075036	1.720978	3.954251	1.619352	3.79015	1.518559	3.556077	1.445255	3.188724	1.369452	2.651439	1.34113	3.287018	1.90757	3.362821	1.660169	2.967979	1.872584	3.008796	1.809276	2.996301	1.752632	2.910502	1.742636	2.888844	1.675996	2.26576	1.916733	2.496501	1.663501	1.442756	1.929228	1.370285	1.853425
F_S1_T631.JPG	1.218246	1.817397	2.752272	1.956174	3.834234	1.893018	3.935616	1.827369	4.014561	1.719339	4.014561	1.631253	3.89739	1.52073	3.708753	1.416855	3.430368	1.331262	3.038967	1.239852	2.487183	1.176696	3.156138	1.801608	3.235083	1.543167	2.780526	1.741776	2.812104	1.687761	2.812104	1.631253	2.664186	1.609647	2.657538	1.546491	1.981935	1.773354	2.272785	1.517406	1.218246	1.760889	1.121019	1.671972
F_S1_T323.JPG	1.112925	2.267925	2.70435	2.2803	3.835425	2.13675	3.957525	2.048475	4.020225	1.929675	4.00455	1.82985	3.87915	1.716825	3.681975	1.62855	3.4089	1.5477	2.9832	1.45035	2.4255	1.428075	3.2307	2.079825	3.208425	1.807575	2.779425	2.046	2.81985	1.985775	2.807475	1.923075	2.6763	1.914	2.678775	1.845525	2.002275	2.142525	2.215125	1.82985	1.112925	2.19945	0.952875	2.07405
F_S1_T410.JPG	1.421098	2.189124	2.932993	2.198287	4.075036	2.078335	4.19832	1.989204	4.242469	1.853425	4.233306	1.790117	4.093362	1.685992	3.869285	1.600193	3.587731	1.534386	3.195388	1.471078	2.616453	1.464414	3.375316	2.018359	3.401139	1.752632	2.977142	1.992536	3.008796	1.923397	2.996301	1.869252	2.869685	1.847594	2.841363	1.786785	2.218279	2.081667	2.40737	1.802612	1.411102	2.150806	1.3328	2.063341
F_S1_T617.JPG	0.88644	1.78699	2.46178	1.82766	3.45197	1.7015	3.55572	1.62016	3.61548	1.49068	3.58394	1.39606	3.48019	1.29231	3.26605	1.19437	2.99464	1.13461	2.60703	1.08398	2.0584	1.06489	2.7556	1.64838	2.78963	1.39606	2.43356	1.62016	2.46178	1.5604	2.45597	1.49981	2.32649	1.49732	2.30159	1.43092	1.73719	1.70482	1.87912	1.44005	0.88312	1.73968	0.76277	1.64174
F_S1_T268.JPG	1.149273	2.391618	2.591058	2.382477	3.503496	2.249517	3.614019	2.173896	3.661386	2.063373	3.642273	1.984428	3.519285	1.893018	3.34893	1.820721	3.089658	1.77003	2.739807	1.713522	2.215446	1.735128	2.894373	2.217939	2.938416	1.978611	2.515437	2.20215	2.55948	2.148966	2.550339	2.098275	2.436492	2.094951	2.436492	2.041767	1.897173	2.294391	2.039274	2.06088	1.139301	2.357547	1.057863	2.296884
F_S1_T270.JPG	1.086117	2.417379	2.862795	2.458098	3.935616	2.341758	4.039491	2.265306	4.09683	2.138994	4.090182	2.050908	3.932292	1.940385	3.705429	1.843158	3.437016	1.773354	3.010713	1.70355	2.383308	1.669479	3.194364	2.281095	3.210153	2.029302	2.792991	2.252841	2.837034	2.189685	2.834541	2.138994	2.676651	2.120712	2.682468	2.06088	1.957005	2.344251	2.256996	2.054232	1.086117	2.366688	0.968946	2.284419
F_S1_T402.JPG	1.259796	2.312673	2.805456	2.391618	3.881601	2.281095	3.986307	2.208798	4.03035	2.089134	4.027026	2.010189	3.910686	1.908807	3.695457	1.814073	3.430368	1.741776	3.026502	1.666155	2.478042	1.618788	3.146997	2.227911	3.225942	1.959498	2.827893	2.17722	2.862795	2.120712	2.847006	2.066697	2.724018	2.047584	2.711553	1.981935	2.045091	2.247024	2.306856	1.966146	1.255641	2.277771	1.149273	2.20215
F_S1_T404.JPG	1.319628	2.215446	2.701581	2.227911	3.610695	2.136501	3.721218	2.063373	3.78105	1.956174	3.765261	1.883877	3.635625	1.789143	3.471918	1.722663	3.25752	1.675296	2.913486	1.634577	2.430675	1.618788	3.042291	2.079162	3.09963	1.852299	2.729835	2.047584	2.761413	2.006865	2.752272	1.95285	2.641749	1.943709	2.641749	1.899666	2.06088	2.145642	2.256996	1.896342	1.316304	2.183868	1.22157	2.117388
F_S1_T406.JPG	1.278078	2.108247	2.821245	2.138994	3.771909	2.016006	3.859995	1.947033	3.904038	1.843158	3.884925	1.757565	3.765261	1.67862	3.59823	1.606323	3.370536	1.543167	2.998248	1.489152	2.471394	1.480011	3.159462	1.984428	3.194364	1.754241	2.799639	1.956174	2.840358	1.899666	2.827893	1.852299	2.711553	1.833186	2.704905	1.776678	2.06088	2.022654	2.294391	1.776678	1.268937	2.076669	1.168386	1.984428
F_S1_T428.JPG	1.328635	1.980041	2.746401	2.018359	3.628548	1.939224	3.730174	1.869252	3.777655	1.768459	3.780987	1.692656	3.638544	1.606857	3.501932	1.527722	3.283686	1.476909	2.932993	1.410269	2.44902	1.404438	3.072104	1.869252	3.13208	1.651006	2.781387	1.831767	2.803045	1.780954	2.793882	1.739304	2.683093	1.723477	2.673097	1.673497	2.123317	1.90757	2.309909	1.673497	1.331967	1.951719	1.227842	1.878415
F_S1_T563.JPG	1.32066	2.162736	2.873988	2.18178	3.959496	2.043504	4.050576	1.959048	4.09446	1.85472	4.097772	1.760328	3.940452	1.66014	3.748356	1.572372	3.478428	1.518552	3.05946	1.458936	2.522088	1.468044	3.286332	2.002932	3.311172	1.75122	2.927808	1.977264	2.94354	1.924272	2.93112	1.873764	2.801952	1.861344	2.795328	1.798416	2.116368	2.081592	2.358972	1.810836	1.311552	2.122164	1.236204	2.05344
F_S1_T426.JPG	1.325775	1.964325	2.678775	2.020425	3.63495	1.9206	3.7224	1.866975	3.7884	1.76385	3.7785	1.688775	3.675375	1.6071	3.4782	1.50975	3.249675	1.44705	2.898225	1.38435	2.38755	1.353	3.07065	1.870275	3.102	1.644225	2.70435	1.832325	2.744775	1.7886	2.744775	1.7358	2.607	1.7259	2.594625	1.6665	2.005575	1.898325	2.253075	1.657425	1.325775	1.926375	1.22265	1.863675
F_S1_T357.JPG	1.080108	2.30571	2.750412	2.25639	3.870798	2.085414	3.980124	1.988418	4.02369	1.851144	4.008072	1.731954	3.865044	1.629204	3.677628	1.55769	3.377598	1.507548	2.953446	1.448364	2.378868	1.436034	3.15648	2.03856	3.16881	1.757436	2.762742	2.025408	2.793978	1.9728	2.772606	1.910328	2.62218	1.90704	2.600808	1.835526	1.94814	2.147064	2.135556	1.863474	1.080108	2.23173	0.909132	2.169258
F_S1_T583.JPG	1.289817	2.164482	2.741175	2.210517	3.786588	2.090826	3.865266	2.035584	3.938922	1.906686	3.929715	1.828008	3.782403	1.726731	3.588219	1.64889	3.312009	1.584441	2.957958	1.529199	2.428137	1.501578	3.123684	2.053998	3.183111	1.800387	2.768796	2.021355	2.796417	1.97532	2.800602	1.915893	2.649105	1.910871	2.630691	1.846422	2.040606	2.095011	2.257389	1.846422	1.267218	2.118447	1.142505	2.044791
F_S1_T585.JPG	1.33308	2.10312	2.927808	2.069172	3.943764	1.905228	4.024908	1.826568	4.08204	1.713132	4.056372	1.622052	3.928032	1.537596	3.732624	1.480464	3.468492	1.427472	3.094236	1.376964	2.565972	1.376964	3.267288	1.89612	3.29544	1.653516	2.924496	1.873764	2.959272	1.81746	2.946852	1.766952	2.81106	1.766952	2.804436	1.704024	2.162736	1.992168	2.381328	1.729692	1.32066	2.069172	1.21716	1.971468
F_S1_T587.JPG	1.318176	2.043504	2.873988	2.15694	3.928032	2.059236	4.022424	1.971468	4.075416	1.85472	4.066308	1.76364	3.921408	1.650204	3.739248	1.56906	3.475116	1.499508	3.106656	1.443204	2.623104	1.39932	3.251556	1.9872	3.30786	1.735488	2.887236	1.936692	2.950164	1.880388	2.934432	1.823256	2.789532	1.823256	2.779596	1.757844	2.135412	1.99962	2.374704	1.75122	1.302444	2.008728	1.213848	1.901916
F_S1_T589.JPG	1.094616	2.087388	2.871504	2.071656	3.981024	1.905228	4.072104	1.833192	4.135032	1.704024	4.1193	1.603836	3.975228	1.518552	3.77982	1.443204	3.478428	1.380276	3.056976	1.32066	2.497248	1.282572	3.24576	1.877076	3.279708	1.61874	2.85246	1.85472	2.896344	1.785996	2.883924	1.735488	2.745648	1.728864	2.723292	1.656828	1.972296	1.93338	2.229804	1.669248	1.091304	2.043504	0.959652	1.943316
F_S1_T591.JPG	1.056528	2.213244	2.462472	2.24802	3.323592	2.122164	3.408876	2.046816	3.449448	1.9458	3.44034	1.864656	3.317796	1.77606	3.148056	1.707336	2.9187	1.653516	2.60406	1.600524	2.151144	1.572372	2.806092	2.08656	2.817684	1.852236	2.462472	2.055924	2.490624	2.008728	2.47158	1.955736	2.329992	1.955736	2.333304	1.889496	1.811664	2.131272	1.978092	1.889496	1.050732	2.162736	0.953028	2.10312
F_S1_T593.JPG	1.245312	2.197512	2.70756	2.200824	3.644856	2.094012	3.74256	2.027772	3.798864	1.914336	3.764088	1.833192	3.63492	1.72638	3.459384	1.653516	3.214296	1.603836	2.84004	1.562436	2.3805	1.55664	3.031308	2.050128	3.072708	1.820772	2.666988	2.021976	2.686032	1.980576	2.688516	1.927584	2.565972	1.924272	2.556864	1.864656	2.007072	2.106432	2.168532	1.873764	1.239516	2.160252	1.141812	2.087388
F_S1_T595.JPG	1.11928	2.012235	2.828651	2.118402	3.935586	2.034456	4.044222	1.949687	4.094425	1.834467	4.097717	1.731592	3.953692	1.615549	3.760287	1.531603	3.475529	1.443542	3.040985	1.362065	2.503566	1.269066	3.222868	1.952979	3.287885	1.674805	2.800669	1.890431	2.850872	1.846812	2.84758	1.778503	2.687918	1.756282	2.675573	1.684681	1.985076	1.940634	2.235268	1.655876	1.112696	1.949687	0.985131	1.834467
F_S1_T611.JPG	1.18512	2.072314	2.772687	2.124986	3.800614	2.022111	3.90102	1.940634	3.956984	1.831175	3.96686	1.731592	3.822835	1.624602	3.635191	1.528311	3.347964	1.453418	2.947986	1.368649	2.407275	1.337375	3.101064	1.943926	3.150444	1.681389	2.738121	1.902776	2.762811	1.855865	2.753758	1.79414	2.638538	1.787556	2.609733	1.702787	1.994129	1.994129	2.225392	1.702787	1.178536	2.031164	1.072369	1.943926
F_S1_T613.JPG	1.028376	1.99962	2.893032	2.031084	4.059684	1.861344	4.144968	1.770264	4.21038	1.631988	4.204584	1.546704	4.043952	1.43658	3.823704	1.336392	3.53142	1.25442	3.031308	1.179072	2.45916	1.153404	3.248244	1.814148	3.289644	1.534284	2.814372	1.795104	2.861568	1.732176	2.855772	1.665936	2.71998	1.64772	2.71998	1.574856	1.965672	1.89612	2.248848	1.565748	1.025064	1.9458	0.900036	1.864656
F_S1_T615.JPG	1.271	1.90896	2.82818	2.0336	3.81218	1.968	3.92124	1.88354	3.98028	1.7589	3.977	1.66296	3.85892	1.55062	3.64654	1.45058	3.37594	1.37596	3.00858	1.29232	2.46984	1.25788	3.11764	1.87452	3.15454	1.61868	2.80276	1.82122	2.84048	1.75644	2.83064	1.69986	2.70354	1.69412	2.68796	1.62196	2.12708	1.86222	2.28616	1.60638	1.26116	1.86796	1.15292	1.79662
F_S1_T786.JPG	1.682775	2.467239	3.140349	2.461422	4.150014	2.344251	4.251396	2.252841	4.286298	2.136501	4.260537	2.06088	4.130901	1.968639	3.958053	1.887201	3.711246	1.824045	3.323169	1.773354	2.821245	1.780002	3.525102	2.300208	3.540891	2.06088	3.178575	2.271954	3.21597	2.215446	3.196857	2.168079	3.068052	2.161431	3.045615	2.098275	2.455605	2.357547	2.616819	2.114064	1.682775	2.423196	1.588041	2.341758
F_S1_T790.JPG	1.265212	2.169654	2.998586	2.188951	4.113617	2.067296	4.244501	1.990947	4.304909	1.847478	4.279739	1.755188	4.132914	1.656186	3.916452	1.570608	3.613573	1.506844	3.209175	1.439724	2.647884	1.407842	3.361873	1.997659	3.438222	1.739247	2.991874	1.969133	3.039697	1.914598	3.03718	1.850834	2.909652	1.844961	2.892033	1.767773	2.14784	2.070652	2.428066	1.774485	1.261856	2.128543	1.163693	2.054711
F_S1_T792.JPG	1.281402	2.101599	2.929275	2.148966	4.090182	2.047584	4.197381	1.968639	4.248072	1.839834	4.238931	1.738452	4.081041	1.634577	3.863319	1.548984	3.604047	1.476687	3.206829	1.413531	2.664186	1.401066	3.367212	1.984428	3.433692	1.710198	2.998248	1.940385	3.026502	1.887201	3.00822	1.829862	2.891049	1.827369	2.878584	1.757565	2.139825	2.022654	2.433168	1.754241	1.275585	2.057556	1.152597	1.978611
F_S1_T794.JPG	1.12608	2.059236	2.868192	2.131272	4.009176	1.992996	4.125924	1.901916	4.150764	1.773576	4.135032	1.68498	4.000068	1.590588	3.798864	1.493712	3.484224	1.420848	3.078504	1.336392	2.469096	1.294992	3.267288	1.93338	3.305376	1.656828	2.861568	1.898604	2.899656	1.833192	2.887236	1.782684	2.742336	1.760328	2.739024	1.68498	2.000448	1.968156	2.248848	1.688292	1.107036	2.031084	0.996912	1.924272
F_S1_T796.JPG	1.218265	2.09585	2.975105	2.133425	4.068955	1.984795	4.16665	1.90213	4.227605	1.766025	4.20506	1.677515	4.065615	1.585665	3.88442	1.49632	3.61555	1.43286	3.162145	1.363555	2.57848	1.325145	3.29157	1.94388	3.36505	1.677515	2.92417	1.90881	2.961745	1.84869	2.940035	1.791075	2.8223	1.78189	2.809775	1.709245	2.13092	1.99732	2.35637	1.709245	1.218265	2.054935	1.13226	1.96559
F_S1_T798.JPG	1.121019	2.045091	2.90019	2.094951	4.105971	1.975287	4.223142	1.873905	4.270509	1.750917	4.241424	1.647042	4.090182	1.543167	3.891573	1.451757	3.579117	1.391094	3.184392	1.318797	2.537874	1.274754	3.329817	1.912131	3.338958	1.634577	2.922627	1.864764	2.969994	1.81158	2.954205	1.757565	2.815428	1.7451	2.805456	1.669479	2.055063	1.956174	2.291067	1.67862	1.117695	1.997724	1.028778	1.918779
F_S1_T806.JPG	1.335564	1.990512	2.859084	1.982232	3.8295	1.843956	3.938796	1.776888	3.976056	1.656	3.917268	1.572372	3.8088	1.480464	3.616704	1.409256	3.360852	1.338048	2.988252	1.27512	2.448396	1.26684	3.138948	1.806696	3.143088	1.580652	2.804436	1.776888	2.837556	1.723068	2.841696	1.67256	2.712528	1.66014	2.691828	1.597212	2.076624	1.865484	2.284452	1.60632	1.330596	1.935864	1.20888	1.848096
F_S1_T808.JPG	1.1039	1.87663	2.77718	1.93141	3.83128	1.76458	3.9342	1.67577	4.0006	1.53301	3.96906	1.44088	3.85701	1.36369	3.65366	1.27239	3.37312	1.19437	2.8801	1.10888	2.38957	1.12216	3.10171	1.72474	3.12744	1.4525	2.72655	1.69569	2.76805	1.62597	2.75809	1.5604	2.60371	1.55708	2.57881	1.48404	1.92643	1.78035	2.13891	1.49566	1.09726	1.84094	0.97442	1.72059
F_S1_T810.JPG	1.40768	2.08579	3.01207	2.0916	4.0006	1.92228	4.0919	1.83679	4.14917	1.70731	4.12344	1.62431	4.00641	1.54463	3.82879	1.46412	3.59058	1.41515	3.20131	1.36701	2.66264	1.3778	3.32747	1.90568	3.32415	1.66166	2.97472	1.88825	3.00626	1.83679	2.99215	1.77952	2.84607	1.78533	2.84856	1.7015	2.23519	1.99117	2.47589	1.71063	1.40768	2.03433	1.31306	1.95963
F_S1_T812.JPG	1.116395	1.68336	2.87741	1.665825	3.96959	1.46459	4.082315	1.380255	4.14828	1.244985	4.137425	1.149795	3.98128	1.046255	3.765015	0.95691	3.479445	0.89345	3.061945	0.832495	2.462415	0.795755	3.220595	1.44956	3.25483	1.16733	2.8056	1.44121	2.86906	1.35437	2.86572	1.296755	2.71876	1.288405	2.69872	1.204905	1.994815	1.550595	2.200225	1.233295	1.116395	1.64829	0.949395	1.51302
F_S1_T814.JPG	1.105289	2.101942	2.677219	2.130747	3.787446	2.019642	3.896082	1.943103	3.947108	1.823768	3.949577	1.727477	3.824481	1.636124	3.620377	1.548063	3.358663	1.483046	2.952101	1.391693	2.389992	1.369472	3.125754	1.957094	3.17678	1.707725	2.767749	1.923351	2.816306	1.860803	2.801492	1.806485	2.656644	1.790025	2.636892	1.721716	1.98343	2.003182	2.165313	1.727477	1.105289	2.054208	0.995007	1.957094
F_S1_T359.JPG	1.309896	2.212416	2.729916	2.238084	3.762432	2.12382	3.853512	2.043504	3.902364	1.926756	3.884976	1.83816	3.739248	1.746252	3.54798	1.669248	3.290472	1.612116	2.938572	1.554984	2.424384	1.551672	3.11328	2.072484	3.133152	1.832364	2.7531	2.031912	2.784564	1.980576	2.767176	1.935036	2.64132	1.926756	2.627244	1.863828	2.040192	2.122992	2.24388	1.870452	1.292508	2.16936	1.198116	2.09484
F_S1_T361.JPG	1.196642	2.273126	2.603149	2.281356	3.591572	2.179304	3.693624	2.105234	3.73642	1.988368	3.730659	1.903599	3.611324	1.812246	3.403928	1.724185	3.151267	1.664929	2.810545	1.60485	2.3044	1.599089	3.02041	2.113464	3.031932	1.874794	2.656644	2.08219	2.682157	2.028695	2.665697	1.977669	2.566114	1.968616	2.548831	1.90936	1.932404	2.179304	2.13157	1.91759	1.190058	2.222923	1.09459	2.159552
F_S1_T363.JPG	1.66952	1.91634	3.03482	1.94996	3.98356	1.87124	4.08852	1.79498	4.1369	1.69002	4.11968	1.61048	4.00078	1.53996	3.81382	1.46944	3.5957	1.41778	3.25048	1.3612	2.71502	1.3612	3.42268	1.81138	3.45138	1.58834	3.07172	1.77448	3.10616	1.73266	3.09468	1.69002	2.96184	1.67854	2.95938	1.63754	2.34192	1.84008	2.59366	1.62442	1.67608	1.85402	1.58834	1.7999
F_S1_T365.JPG	1.449303	2.292878	2.932349	2.281356	4.012125	2.113464	4.100186	2.036925	4.142982	1.91759	4.137221	1.829529	3.992373	1.729946	3.781685	1.655876	3.520794	1.613903	3.151267	1.562877	2.594096	1.557116	3.356194	2.091243	3.364424	1.831998	2.952101	2.068199	2.977614	2.017173	2.961154	1.957094	2.853341	1.954625	2.838527	1.886316	2.225392	2.176012	2.435257	1.900307	1.443542	2.267365	1.328322	2.203994
F_S1_T367.JPG	1.190826	2.247336	2.550366	2.278458	3.520881	2.194101	3.614247	2.114658	3.661749	2.013102	3.642093	1.936935	3.534804	1.857492	3.356262	1.772316	3.104829	1.715805	2.76822	1.659294	2.245698	1.659294	2.943486	2.131857	2.983617	1.902537	2.606877	2.112201	2.649465	2.05569	2.641275	2.004093	2.51433	1.99017	2.511054	1.933659	1.897623	2.168712	2.140866	1.933659	1.193283	2.216214	1.104012	2.159703
F_S1_T370.JPG	0.8528	2.23614	2.24844	2.22794	3.24474	2.12544	3.34068	2.04672	3.3948	1.93028	3.38332	1.8655	3.2021	1.7835	3.03236	1.7097	2.78062	1.65312	2.46082	1.58834	1.96226	1.5908	2.64122	2.0746	2.67566	1.85648	2.31076	2.04672	2.34438	1.99588	2.3329	1.94996	2.214	1.9475	2.18858	1.88272	1.5662	2.13692	1.79252	1.90486	0.84706	2.20498	0.78392	2.13938
F_S1_T505.JPG	1.076754	2.180799	2.758045	2.180799	3.83728	1.992243	3.960503	1.903754	3.997718	1.773088	3.972081	1.673021	3.83728	1.59611	3.632184	1.52168	3.34935	1.481984	2.930061	1.43898	2.393338	1.43898	3.095461	1.987281	3.155005	1.724295	2.721657	1.972395	2.769623	1.909543	2.761353	1.861577	2.63813	1.846691	2.618282	1.781358	1.873155	2.07577	2.153508	1.798725	1.079235	2.127044	0.945261	2.036901
F_S1_T507.JPG	1.14125	2.06587	2.73402	2.06836	3.78563	1.93141	3.90017	1.84509	3.94001	1.70731	3.92341	1.61601	3.77401	1.52388	3.57066	1.43507	3.30423	1.3778	2.93488	1.29812	2.37878	1.28318	3.10337	1.87912	3.14404	1.6102	2.71659	1.86252	2.75394	1.80193	2.74564	1.74217	2.60537	1.73304	2.59624	1.66498	1.91481	1.96544	2.17792	1.65917	1.13212	2.01109	1.0209	1.92228
F_S1_T509.JPG	1.293867	2.289405	2.866119	2.300208	3.902376	2.17722	4.017054	2.074176	4.054449	1.961991	4.062759	1.873074	3.948081	1.77003	3.744486	1.669479	3.456129	1.590534	3.052263	1.52073	2.464746	1.511589	3.225942	2.098275	3.266661	1.827369	2.866119	2.054232	2.894373	1.997724	2.87526	1.943709	2.761413	1.931244	2.745624	1.858947	2.041767	2.168079	2.288574	1.871412	1.281402	2.231235	1.186668	2.123205
F_S1_T511.JPG	1.149273	2.26863	2.856147	2.262813	4.036998	2.123205	4.144197	2.016006	4.18824	1.896342	4.162479	1.804932	4.023702	1.70355	3.825093	1.624605	3.525102	1.56228	3.102123	1.489152	2.50962	1.485828	3.34893	2.063373	3.396297	1.789143	2.913486	2.035119	2.945064	1.981935	2.925951	1.92792	2.771385	1.918779	2.768061	1.845651	1.997724	2.148966	2.288574	1.86144	1.142625	2.221263	1.007172	2.148966
F_S1_T513.JPG	1.231542	2.2437	2.852823	2.227911	3.960546	2.092458	4.090182	2.013513	4.140873	1.887201	4.130901	1.81158	3.992124	1.710198	3.768585	1.622112	3.475242	1.564773	3.092982	1.508265	2.50962	1.524054	3.294915	2.039274	3.354747	1.789143	2.915979	2.003541	2.954205	1.956174	2.94174	1.896342	2.815428	1.887201	2.796315	1.824045	2.041767	2.120712	2.357547	1.829862	1.224894	2.186361	1.101906	2.145642
F_S1_T515.JPG	1.3629	2.211825	2.866875	2.267925	3.891525	2.180475	4.00785	2.107875	4.048275	1.998975	4.0326	1.926375	3.9039	1.81995	3.7257	1.7259	3.465825	1.650825	3.0987	1.57575	2.5476	1.5411	3.267825	2.114475	3.3495	1.8579	2.876775	2.06745	2.908125	2.01465	2.894925	1.954425	2.748075	1.94865	2.744775	1.88595	2.190375	2.139225	2.3628	1.87935	1.357125	2.173875	1.259775	2.07405
F_S1_T736.JPG	1.234035	2.158107	2.919303	2.199657	3.986307	2.047584	4.086858	1.962822	4.134225	1.829862	4.102647	1.735128	3.976335	1.627929	3.768585	1.552308	3.471918	1.492476	3.092982	1.432644	2.493831	1.425996	3.266661	1.997724	3.335634	1.713522	2.847006	1.984428	2.891049	1.908807	2.878584	1.858947	2.733159	1.848975	2.714046	1.785819	2.029302	2.089134	2.320152	1.795791	1.228218	2.120712	1.107723	2.066697
F_S1_T738.JPG	0.8901	2.207448	2.698452	2.263752	3.861792	2.118852	3.993444	2.031084	4.047264	1.911852	4.0158	1.810836	3.877524	1.694916	3.666384	1.597212	3.36168	1.521864	2.940228	1.430784	2.317572	1.405116	3.176208	2.06586	3.19194	1.766952	2.666988	2.031084	2.704248	1.959048	2.69514	1.889496	2.594124	1.873764	2.575908	1.798416	1.7802	2.14452	2.050128	1.81746	0.893412	2.145348	0.770868	2.081592
F_S1_T740.JPG	1.094616	2.423556	2.801952	2.420244	3.855168	2.282796	3.96198	2.18178	4.006692	2.071656	3.993444	1.978092	3.855168	1.86714	3.660588	1.77606	3.389832	1.716444	2.990736	1.64772	2.431008	1.625364	3.21678	2.213244	3.273912	1.936692	2.782908	2.18178	2.817684	2.118852	2.792844	2.062548	2.654568	2.062548	2.64132	1.983888	1.918476	2.291904	2.160252	2.015352	1.094616	2.364768	0.96876	2.279484
F_S1_T742.JPG	1.336392	2.122164	2.845836	2.307636	3.874212	2.282796	3.996756	2.209932	4.047264	2.10312	4.04064	2.015352	3.92472	1.917648	3.726828	1.823256	3.480912	1.744596	3.122388	1.644408	2.60406	1.578168	3.223404	2.172672	3.2706	1.936692	2.858256	2.109744	2.893032	2.055924	2.893032	2.002932	2.777112	1.983888	2.7738	1.917648	2.091528	2.109744	2.361456	1.882872	1.343016	2.084904	1.245312	1.992996
F_S1_T744.JPG	1.336392	2.10312	2.896344	2.153628	4.00338	2.050128	4.125924	1.968156	4.176432	1.836504	4.150764	1.742112	4.019112	1.641096	3.823704	1.546704	3.540528	1.493712	3.11328	1.415052	2.572596	1.39932	3.305376	1.971468	3.358368	1.723068	2.93112	1.936692	2.97252	1.880388	2.959272	1.82988	2.85246	1.81746	2.833416	1.744596	2.06586	2.021976	2.352348	1.75122	1.336392	2.055924	1.213848	1.964844
F_S1_T565.JPG	1.009596	2.134979	2.803045	2.191623	3.992569	2.075003	4.10669	1.986705	4.166666	1.850093	4.140843	1.752632	4.011728	1.651006	3.799313	1.556044	3.501932	1.471078	3.037118	1.376116	2.40737	1.347794	3.227042	2.011695	3.293682	1.710982	2.825536	1.967546	2.859689	1.900906	2.841363	1.837598	2.654771	1.834266	2.638944	1.758463	1.939224	2.052512	2.176629	1.758463	1.006264	2.081667	0.876316	2.008363
F_S1_T567.JPG	0.939624	2.210782	2.673097	2.236605	3.770991	2.109989	3.878448	2.030854	3.94842	1.90757	3.932593	1.802612	3.795981	1.689324	3.571904	1.594362	3.296181	1.531054	2.847194	1.445255	2.268259	1.429428	3.024623	2.055844	3.072104	1.777622	2.616453	2.008363	2.679761	1.948387	2.683093	1.891743	2.533986	1.872584	2.521491	1.800113	1.844262	2.097494	2.060009	1.805944	0.933793	2.163301	0.810509	2.050013
F_S1_T569.JPG	0.860489	2.318239	2.584799	2.324903	3.717679	2.185792	3.834299	2.081667	3.888444	1.955051	3.872617	1.863421	3.730174	1.765127	3.524423	1.675996	3.220378	1.606857	2.796381	1.543549	2.173297	1.536885	2.97381	2.125816	3.037118	1.850093	2.562308	2.094162	2.623117	2.040017	2.603958	1.989204	2.436525	2.002532	2.417366	1.923397	1.771791	2.194955	1.990037	1.939224	0.844662	2.280754	0.734706	2.198287
F_S1_T571.JPG	1.322804	2.210782	2.894675	2.268259	3.922597	2.154138	4.01506	2.075003	4.068372	1.960882	4.059209	1.86592	3.935925	1.770958	3.720178	1.68266	3.44862	1.610189	3.043782	1.527722	2.508996	1.483573	3.204551	2.094162	3.271191	1.834266	2.843862	2.062508	2.894675	2.002532	2.875516	1.941723	2.781387	1.935892	2.76556	1.856757	2.13248	2.125816	2.338231	1.847594	1.303645	2.15747	1.205351	2.050013
F_S1_T820.JPG	1.14675	1.453662	2.72718	1.472844	3.76968	1.364424	3.89895	1.286028	3.95316	1.155924	3.94065	1.057512	3.80721	0.972444	3.604548	0.895716	3.354348	0.85485	2.961534	0.769782	2.341038	0.728082	3.091638	1.311048	3.139176	1.060848	2.71467	1.286028	2.755536	1.222644	2.755536	1.17177	2.619594	1.15926	2.619594	1.083366	1.983252	1.358586	2.18925	1.083366	1.143414	1.415298	1.035828	1.35525
F_S1_T822.JPG	1.019982	2.105016	2.51868	2.213436	3.553674	2.146716	3.66126	2.070822	3.734652	1.957398	3.71547	1.852314	3.595374	1.757238	3.38604	1.668834	3.129168	1.596276	2.743026	1.517046	2.220942	1.462836	2.901486	2.058312	2.942352	1.81812	2.58123	2.0016	2.594574	1.944054	2.58123	1.896516	2.47698	1.88067	2.457798	1.814784	1.83063	2.052474	2.062482	1.802274	1.014144	2.042466	0.899886	1.963236
F_S1_T824.JPG	1.35942	2.213436	3.003234	2.225946	4.076592	2.128368	4.180842	2.042466	4.244226	1.928208	4.244226	1.820622	4.098276	1.716372	3.89895	1.624632	3.58203	1.53873	3.199224	1.478682	2.673804	1.441152	3.408558	2.054976	3.426906	1.78893	3.024918	2.010774	3.059946	1.9599	3.05661	1.896516	2.920668	1.88067	2.894814	1.823958	2.270982	2.090004	2.455296	1.827294	1.352748	2.16006	1.241826	2.112522
F_S1_T637.JPG	1.04805	2.095278	2.747124	2.136378	3.794352	1.978554	3.880662	1.893066	3.915186	1.810044	3.887238	1.700718	3.732702	1.607832	3.543642	1.538784	3.276492	1.477134	2.888508	1.398222	2.294202	1.378494	3.00852	1.954716	3.084144	1.700718	2.699448	1.926768	2.75781	1.855254	2.740548	1.792782	2.56875	1.796892	2.562174	1.71798	1.87827	2.00979	2.115828	1.731132	1.04805	2.054178	0.972426	1.981842
F_S1_T641.JPG	1.397784	2.129202	2.745528	2.160894	3.651252	2.049138	3.735486	1.969074	3.783858	1.861488	3.76968	1.78059	3.654588	1.700526	3.484452	1.627968	3.24426	1.565418	2.930676	1.516212	2.43528	1.516212	3.038262	2.000766	3.07329	1.777254	2.763042	1.97241	2.801406	1.913196	2.783892	1.864824	2.69382	1.861488	2.682978	1.802274	2.111688	2.052474	2.282658	1.812282	1.393614	2.10168	1.300206	2.010774
F_S1_T701.JPG	1.235376	2.186748	2.71584	2.010384	3.63906	1.74708	3.718548	1.640268	3.74256	1.532628	3.715236	1.435752	3.559572	1.363716	3.393144	1.322316	3.144744	1.297476	2.749788	1.28754	2.196684	1.352952	3.013092	1.781856	3.057804	1.516068	2.660364	1.799244	2.677752	1.74708	2.663676	1.692432	2.5254	1.70568	2.511324	1.640268	1.95822	1.989684	2.134584	1.708992	1.227924	2.14866	1.114488	2.072484
F_S1_T703.JPG	1.065636	2.196684	2.563488	2.218212	3.583584	2.037708	3.683772	1.954908	3.729312	1.840644	3.694536	1.754532	3.566196	1.681668	3.362508	1.60218	3.085956	1.567404	2.7117	1.505304	2.16936	1.49454	2.916216	2.037708	2.936916	1.795932	2.556036	2.02446	2.604888	1.95822	2.601576	1.89612	2.452536	1.906884	2.43846	1.83402	1.867968	2.113884	2.04102	1.843956	1.062324	2.159424	0.982836	2.08656
F_S1_T705.JPG	1.2213	2.093184	2.705076	2.08656	3.753324	1.944972	3.839436	1.861344	3.863448	1.754532	3.836124	1.678356	3.718548	1.588104	3.53556	1.516068	3.296268	1.463904	2.898828	1.408428	2.432664	1.373652	3.081816	1.923444	3.078504	1.667592	2.733228	1.892808	2.760552	1.843956	2.743164	1.778544	2.622276	1.781856	2.598264	1.713132	1.954908	1.986372	2.245536	1.70568	1.227924	2.06586	1.128564	1.989684
F_S1_T707.JPG	1.121112	2.142036	2.940228	2.186748	4.019112	2.075796	4.126752	1.992996	4.18554	1.85472	4.150764	1.740456	4.029876	1.650204	3.815424	1.554156	3.548808	1.47384	3.140604	1.394352	2.563488	1.346328	3.28302	2.00376	3.327732	1.713132	2.871504	1.965672	2.919528	1.899432	2.909592	1.840644	2.767176	1.83402	2.760552	1.75122	2.110572	2.051784	2.320884	1.754532	1.124424	2.079108	1.027548	1.992996
F_S1_T659.JPG	1.0764	2.131272	2.795328	2.200824	3.8916	2.04102	4.019112	1.948284	4.06134	1.837332	4.06134	1.740456	3.905676	1.640268	3.697848	1.543392	3.359196	1.481292	2.995704	1.419192	2.373048	1.394352	3.099204	1.99962	3.17538	1.719756	2.760552	1.968984	2.795328	1.913508	2.781252	1.848096	2.657052	1.827396	2.642976	1.761156	1.926756	2.055096	2.182608	1.764468	1.083024	2.083248	0.972072	1.996308
F_S1_T304.JPG	1.50716	2.35422	3.1242	2.36406	4.04588	2.24106	4.13116	2.17546	4.17626	2.0459	4.15166	1.96718	4.01144	1.86058	3.84334	1.7753	3.63096	1.72036	3.24392	1.66214	2.7101	1.64164	3.40218	2.19678	3.46368	1.94258	3.0217	2.16562	3.05942	2.11396	3.04548	2.04918	2.9397	2.04262	2.92576	1.97374	2.28534	2.255	2.51494	1.98768	1.5006	2.30256	1.4145	2.2304
F_S1_T306.JPG	1.28576	2.34028	2.89132	2.36406	3.86384	2.22056	3.95978	2.13856	4.00488	2.01474	3.98028	1.90896	3.8335	1.81302	3.6449	1.73758	3.40874	1.68592	3.01432	1.63098	2.44278	1.61048	3.19636	2.17956	3.2103	1.92208	2.82654	2.15168	2.8536	2.09018	2.83638	2.03524	2.71994	2.02868	2.70682	1.96308	2.08608	2.24434	2.28534	1.97702	1.27838	2.29928	1.17178	2.2099
F_S1_T858.JPG	1.3827	1.979175	2.8611	2.0064	3.777675	1.87935	3.8841	1.792725	3.942675	1.665675	3.929475	1.58235	3.8082	1.49985	3.60195	1.41405	3.3396	1.362075	2.970825	1.317525	2.467575	1.292775	3.125925	1.820775	3.1713	1.57245	2.812425	1.796025	2.83635	1.74075	2.83305	1.6863	2.691975	1.672275	2.67465	1.6203	2.0922	1.87935	2.28855	1.617	1.378575	1.9272	1.292775	1.868625
F_S1_T325.JPG	0.878202	2.2935	2.452794	2.2935	3.484452	2.167566	3.571188	2.084166	3.620394	1.959066	3.588702	1.882338	3.470274	1.794768	3.275118	1.69719	2.996562	1.648818	2.641278	1.589604	2.079996	1.565418	2.825592	2.115858	2.86062	1.850646	2.466972	2.077494	2.502	2.021616	2.484486	1.97241	2.358552	1.965738	2.341872	1.895682	1.641312	2.181744	1.954896	1.892346	0.878202	2.258472	0.759774	2.195922
F_S1_T327.JPG	1.007472	2.178408	2.783892	2.188416	3.999864	2.031624	4.104114	1.944888	4.149984	1.818954	4.124964	1.71804	3.975678	1.607118	3.763008	1.519548	3.481116	1.46784	3.038262	1.394448	2.407758	1.383606	3.15669	1.99326	3.19839	1.728882	2.763042	1.962402	2.815584	1.906524	2.79807	1.853982	2.630436	1.843974	2.6271	1.767246	1.916532	2.069988	2.188416	1.770582	0.999966	2.12253	0.864024	2.049138
F_S1_T331.JPG	1.286028	2.160894	2.707164	2.250966	3.713802	2.178408	3.81138	2.115858	3.863922	2.010774	3.860586	1.913196	3.72798	1.82646	3.543666	1.732218	3.303474	1.662162	2.934012	1.586268	2.431944	1.540398	3.038262	2.105016	3.100812	1.864824	2.721342	2.052474	2.77722	2.004102	2.763042	1.938216	2.64795	1.941552	2.64795	1.874832	2.038296	2.105016	2.271816	1.853982	1.286028	2.115858	1.174272	2.049138
F_S1_T333.JPG	1.115058	2.14338	2.75637	2.202594	3.780522	2.084166	3.874764	2.021616	3.958164	1.892346	3.958164	1.798104	3.822222	1.708032	3.60288	1.631304	3.320154	1.568754	2.92317	1.50537	2.369394	1.474512	3.079962	2.031624	3.132504	1.777254	2.7105	1.989924	2.745528	1.937382	2.73135	1.882338	2.623764	1.86816	2.612922	1.80561	1.961568	2.05998	2.188416	1.80561	1.115058	2.105016	1.020816	2.028288
F_S1_T335.JPG	0.787296	2.303508	2.449458	2.3769	3.529488	2.244294	3.620394	2.167566	3.679608	2.052474	3.647916	1.969074	3.505302	1.878168	3.313482	1.794768	3.076626	1.735554	2.658792	1.65549	2.100846	1.627968	2.825592	2.202594	2.843106	1.959066	2.43945	2.16423	2.48115	2.111688	2.466972	2.049138	2.35188	2.042466	2.337702	1.969074	1.63047	2.237622	1.874832	1.965738	0.78813	2.26848	0.686382	2.175072
F_S1_T337.JPG	0.91323	2.31435	2.641278	2.324358	3.682944	2.16423	3.79053	2.087502	3.846408	1.962402	3.8364	1.861488	3.679608	1.75974	3.470274	1.679676	3.163362	1.617126	2.753034	1.543734	2.195088	1.537062	2.975712	2.129202	2.982384	1.871496	2.557878	2.094174	2.588736	2.042466	2.574558	1.986588	2.449458	1.979916	2.43945	1.903188	1.75974	2.202594	2.010774	1.913196	0.91323	2.275986	0.78396	2.202594
F_S1_T339.JPG	1.289364	2.285994	2.801406	2.338536	3.818886	2.22678	3.902286	2.150052	3.947322	2.066652	3.9198	1.983252	3.8364	1.892346	3.627066	1.78059	3.30681	1.728882	2.947356	1.666332	2.425272	1.662162	3.104148	2.160894	3.185046	1.924038	2.812248	2.132538	2.849778	2.084166	2.836434	2.028288	2.721342	2.01828	2.703828	1.954896	2.049138	2.195922	2.313516	1.944888	1.286028	2.237622	1.191786	2.157558
F_S1_T341.JPG	1.1676	2.26848	2.630436	2.250966	3.599544	2.098344	3.675438	2.01411	3.72798	1.895682	3.703794	1.812282	3.58203	1.728882	3.39021	1.652154	3.160026	1.610454	2.783892	1.568754	2.261808	1.575426	2.951526	2.077494	3.003234	1.82646	2.623764	2.05998	2.64795	2.004102	2.633772	1.95156	2.529522	1.934046	2.505336	1.874832	1.919868	2.160894	2.167566	1.895682	1.156758	2.223444	1.06335	2.18508
F_S1_T343.JPG	1.055844	2.296836	2.550372	2.31435	3.588702	2.140044	3.675438	2.069988	3.735486	1.927374	3.721308	1.840638	3.606216	1.746396	3.414396	1.65549	3.13584	1.59294	2.718006	1.537062	2.16423	1.554576	2.874798	2.115858	2.934012	1.843974	2.578728	2.08083	2.602914	2.01828	2.588736	1.962402	2.48115	1.948224	2.466972	1.874832	1.703862	2.191752	2.090838	1.892346	1.049172	2.250966	0.944922	2.188416
F_S1_T695.JPG	1.318176	2.089044	2.535336	2.145348	3.441996	2.058408	3.518172	1.989684	3.55626	1.882044	3.53142	1.810008	3.421296	1.723068	3.24162	1.640268	3.05118	1.588104	2.71584	1.529316	2.276172	1.51938	2.916216	2.017008	2.888892	1.785168	2.5875	1.972296	2.611512	1.927584	2.601576	1.882044	2.497248	1.872108	2.490624	1.81332	1.926756	2.02446	2.158596	1.802556	1.307412	2.048472	1.217988	1.981404
F_S1_T697.JPG	1.065636	2.172672	2.43846	2.089872	3.307032	1.89612	3.40722	1.802556	3.451932	1.688292	3.413844	1.62288	3.289644	1.56078	3.102516	1.511928	2.898828	1.47798	2.542788	1.443204	2.08242	1.45728	2.733228	1.913508	2.763864	1.681668	2.41776	1.906884	2.449224	1.85472	2.431836	1.819944	2.279484	1.823256	2.262096	1.764468	1.791792	2.02032	1.934208	1.785168	1.062324	2.131272	0.965448	2.069172
F_S1_T699.JPG	1.296075	2.11365	2.736525	2.210175	3.69105	2.11365	3.8016	2.027025	3.83955	1.9272	3.828825	1.8546	3.711675	1.7688	3.52935	1.682175	3.2604	1.6236	2.922975	1.548525	2.4057	1.527075	3.05415	2.05095	3.087975	1.824075	2.7159	2.017125	2.74725	1.96185	2.74395	1.916475	2.6367	1.899975	2.6268	1.8447	2.023725	2.064975	2.233275	1.827375	1.292775	2.071575	1.19955	2.0031
F_S1_T709.JPG	1.73745	2.102925	3.008775	2.096325	3.939375	2.0031	4.021875	1.9338	4.07055	1.824075	4.053225	1.744875	3.942675	1.65825	3.75705	1.57245	3.53265	1.510575	3.1812	1.452	2.733225	1.452	3.309075	1.937925	3.356925	1.716825	3.06405	1.913175	3.0954	1.8579	3.081375	1.81665	2.967525	1.81335	2.9502	1.744875	2.4024	2.0031	2.60205	1.754775	1.730025	2.071575	1.6137	1.982475
F_S1_T1064.JPG	1.3992	2.061675	2.67795	2.210175	3.61185	2.178825	3.729	2.102925	3.77025	2.0064	3.76365	1.9272	3.6399	1.833975	3.477375	1.754775	3.2571	1.6863	2.919675	1.6137	2.44035	1.57575	3.116025	2.093025	3.0954	1.862025	2.736525	2.030325	2.774475	1.992375	2.767875	1.937925	2.6367	1.9239	2.622675	1.868625	2.0856	2.05095	2.299275	1.824075	1.403325	2.020425	1.327425	1.937925
F_S1_T1066.JPG	1.406052	2.020992	3.003234	2.02764	3.961377	1.917117	4.065252	1.850637	4.117605	1.715184	4.100154	1.618788	3.978828	1.524885	3.791022	1.434306	3.530919	1.389432	3.151983	1.330431	2.628453	1.302177	3.319014	1.868088	3.322338	1.618788	2.979135	1.837341	3.020685	1.77834	3.003234	1.715184	2.881908	1.719339	2.85033	1.646211	2.228742	1.923765	2.468901	1.649535	1.39608	1.968639	1.295529	1.896342
F_S1_T1120.JPG	1.177527	1.965315	2.593551	2.076669	3.50682	1.996893	3.582441	1.920441	3.634794	1.816566	3.617343	1.746762	3.510144	1.67031	3.333141	1.590534	3.131208	1.538181	2.784681	1.465884	2.291067	1.410207	2.902683	1.94454	2.936754	1.725987	2.582748	1.896342	2.628453	1.840665	2.635101	1.788312	2.496324	1.77834	2.478873	1.722663	1.916286	1.930413	2.142318	1.701888	1.173372	1.937892	1.0803	1.864764
F_S1_T1122.JPG	1.2465	2.153121	2.711553	2.201319	3.711246	2.121543	3.808473	2.05257	3.860826	1.934568	3.853347	1.850637	3.735345	1.750086	3.572469	1.666986	3.371367	1.601337	2.968332	1.524885	2.4099	1.510758	3.145335	2.045091	3.159462	1.805763	2.763906	2.017668	2.80878	1.958667	2.791329	1.906314	2.690778	1.882215	2.68413	1.823214	2.065866	2.073345	2.298546	1.812411	1.239852	2.114895	1.142625	2.045091
F_S1_T1124.JPG	1.201004	1.87089	2.736538	1.908886	3.82025	1.805636	3.930108	1.704864	3.968104	1.57766	3.926804	1.504972	3.782254	1.405026	3.595578	1.32573	3.326302	1.260476	2.964514	1.18118	2.3954	1.173746	3.08511	1.750294	3.12641	1.481018	2.79188	1.694952	2.83318	1.642914	2.819138	1.587572	2.691934	1.574356	2.677892	1.512406	1.991486	1.780856	2.26737	1.512406	1.1977	1.82959	1.097754	1.750294
F_S1_T1126.JPG	0.897862	2.105474	2.419354	2.105474	3.48159	1.981574	3.598882	1.894844	3.644312	1.770944	3.623662	1.684214	3.492328	1.587572	3.302348	1.49506	3.067764	1.425676	2.650634	1.352988	2.084824	1.332338	2.805922	1.93284	2.85383	1.667694	2.463958	1.894844	2.501954	1.82959	2.495346	1.777552	2.378054	1.76351	2.364012	1.694952	1.677606	1.991486	1.93284	1.708994	0.890428	2.064174	0.766528	1.981574
F_S1_T1128.JPG	1.42898	1.970836	3.033072	2.091432	4.013534	2.005528	4.110176	1.93284	4.158084	1.805636	4.148172	1.715602	4.02675	1.622264	3.844204	1.525622	3.603012	1.439718	3.20901	1.357118	2.736538	1.322426	3.326302	1.943578	3.360994	1.674302	2.981034	1.881628	3.033072	1.836198	3.029768	1.770944	2.919084	1.753598	2.912476	1.688344	2.229374	1.926232	2.5193	1.674302	1.418242	1.936144	1.32573	1.846936
F_S1_T1130.JPG	1.097754	2.046828	2.553992	2.08152	3.54767	1.97414	3.654224	1.898148	3.71287	1.798202	3.706262	1.70156	3.557582	1.59831	3.37834	1.51571	3.116498	1.45376	2.753884	1.398418	2.235982	1.36703	2.905868	1.915494	2.926518	1.66026	2.567208	1.881628	2.595292	1.818852	2.584554	1.76351	2.470566	1.750294	2.467262	1.688344	1.842806	1.95349	2.07739	1.691648	1.091146	2.005528	0.990374	1.908886
F_S1_T1132.JPG	1.204308	1.836198	2.660546	1.902278	3.636878	1.74286	3.716174	1.674302	3.75417	1.563618	3.716174	1.460368	3.616228	1.390984	3.447724	1.339772	3.223052	1.287734	2.85383	1.22248	2.340058	1.229088	3.00251	1.739556	3.029768	1.498364	2.671284	1.712298	2.715888	1.663564	2.715888	1.601614	2.58125	1.595006	2.571338	1.542968	1.914668	1.783334	2.167424	1.550402	1.194396	1.791594	1.083712	1.739556
F_S1_T1134.JPG	1.245608	1.977444	2.805922	2.132732	3.771516	2.08152	3.909458	1.988182	3.9235	1.908886	3.934238	1.80894	3.7996	1.70156	3.612924	1.615656	3.351082	1.533056	3.00251	1.443022	2.422658	1.395114	3.164406	1.984878	3.25031	1.732948	2.847222	1.936144	2.867872	1.884932	2.87448	1.818852	2.719192	1.794898	2.726626	1.729644	2.042698	1.960924	2.30867	1.70156	1.242304	1.936144	1.145662	1.877498
F_S1_T1268.JPG	1.101075	1.834017	2.666679	1.899666	3.787698	1.784988	3.891573	1.722663	3.961377	1.604661	3.94725	1.517406	3.808473	1.416855	3.582441	1.337079	3.319014	1.27143	2.923458	1.212429	2.30187	1.201626	3.138687	1.732635	3.145335	1.493307	2.708229	1.701888	2.743131	1.652859	2.72568	1.597182	2.579424	1.601337	2.5761	1.524885	1.909638	1.764213	2.156445	1.524885	1.097751	1.791636	0.983073	1.73679
F_S1_T1270.JPG	0.958143	1.888863	2.579424	2.003541	3.700443	1.961991	3.835896	1.885539	3.9057	1.774185	3.888249	1.681113	3.746148	1.559787	3.540891	1.465884	3.277464	1.389432	2.85033	1.316304	2.325969	1.268106	2.954205	1.864764	3.020685	1.618788	2.655876	1.805763	2.697426	1.764213	2.690778	1.71186	2.527902	1.694409	2.531226	1.632084	1.857285	1.86144	2.097444	1.604661	0.954819	1.837341	0.830169	1.770861
F_S1_T1328.JPG	1.005632	2.252748	2.519042	2.236208	3.628049	2.12539	3.734732	2.049306	3.814124	1.917813	3.783525	1.825189	3.620606	1.731738	3.396489	1.631671	3.15087	1.558895	2.763834	1.486119	2.232073	1.451385	2.947428	2.063365	2.968103	1.790455	2.60505	2.028631	2.633168	1.963298	2.619109	1.911197	2.487616	1.887214	2.487616	1.825189	1.817746	2.111331	2.028631	1.831805	1.002324	2.194031	0.891506	2.063365
F_S1_T1330.JPG	0.653166	2.288574	2.298546	2.350899	3.308211	2.250348	3.437016	2.183868	3.496017	2.083317	3.492693	1.993569	3.35724	1.899666	3.16611	1.812411	2.906007	1.740114	2.523747	1.656183	1.971963	1.601337	2.670003	2.194671	2.729004	1.94454	2.242869	2.159769	2.291067	2.097444	2.284419	2.048415	2.166417	2.02764	2.15229	1.965315	1.503279	2.208798	1.715184	1.952019	0.663138	2.239545	0.562587	2.13567
F_S1_T1332.JPG	1.042074	2.079993	2.569452	2.194671	3.54837	2.170572	3.652245	2.100768	3.722049	1.989414	3.717894	1.896342	3.620667	1.799115	3.405438	1.705212	3.162786	1.632084	2.822907	1.54566	2.256996	1.483335	2.972487	2.057556	3.003234	1.826538	2.579424	2.014344	2.620974	1.955343	2.624298	1.896342	2.510451	1.882215	2.499648	1.81989	1.864764	2.020992	2.121543	1.788312	1.037919	2.041767	0.941523	1.972794
F_S1_T1334.JPG	1.17834	2.22056	2.51494	2.24434	3.49074	2.11396	3.54896	2.06968	3.59324	1.96308	3.5834	1.89174	3.48746	1.80974	3.31608	1.73758	3.0832	1.67936	2.72732	1.62114	2.2099	1.5867	2.86098	2.11068	2.82982	1.90158	2.542	2.08362	2.57316	2.0254	2.57972	1.97046	2.42556	1.97374	2.40506	1.91552	1.88436	2.14184	2.05902	1.91224	1.17834	2.17546	1.08322	2.1074
F_S1_T1338.JPG	1.243176	1.837341	2.826231	1.947864	3.894897	1.864764	4.017054	1.767537	4.065252	1.652859	4.061928	1.559787	3.923151	1.451757	3.697119	1.35453	3.405438	1.278078	3.033981	1.212429	2.472225	1.156752	3.201012	1.781664	3.304887	1.486659	2.867781	1.725987	2.906007	1.660338	2.909331	1.614633	2.72568	1.601337	2.729004	1.514082	2.048415	1.767537	2.291067	1.486659	1.249824	1.784988	1.139301	1.71186
F_S1_T345.JPG	0.806472	2.269548	2.657052	2.307636	3.836124	2.145348	3.960324	2.04102	4.012488	1.920132	3.9951	1.799244	3.836124	1.68498	3.611736	1.605492	3.307032	1.550016	2.888892	1.47384	2.245536	1.435752	3.130668	2.096496	3.17538	1.802556	2.684376	2.058408	2.729088	1.989684	2.725776	1.927584	2.5461	1.913508	2.5254	1.843956	1.80918	2.151972	2.04102	1.848096	0.80316	2.224836	0.671508	2.142036
F_S1_T347.JPG	1.134375	2.20605	2.691975	2.210175	3.68115	2.079	3.784275	1.97505	3.825525	1.8546	3.8049	1.758075	3.660525	1.675575	3.45015	1.599675	3.198525	1.5378	2.840475	1.49985	2.261325	1.510575	2.922975	2.023725	3.012075	1.7787	2.685375	1.992375	2.706	1.954425	2.695275	1.899975	2.5575	1.88925	2.533575	1.833975	1.9371	2.099625	2.147475	1.8414	1.12365	2.1615	1.030425	2.093025
F_S1_T349.JPG	1.2505	2.2509	2.70272	2.2509	3.66212	2.13118	3.74412	2.05246	3.78512	1.95324	3.77856	1.87452	3.65146	1.78514	3.4768	1.70642	3.22014	1.65148	2.8741	1.58998	2.34684	1.56948	3.07254	2.09018	3.10042	1.84336	2.71666	2.06312	2.74782	2.00818	2.72732	1.95652	2.57644	1.96308	2.56906	1.8983	1.98358	2.1484	2.1894	1.90158	1.24394	2.20662	1.13406	2.14184
F_S1_T351.JPG	1.01382	2.226249	2.61765	2.281095	3.662217	2.159769	3.752796	2.086641	3.825924	1.965315	3.794346	1.878891	3.641442	1.770861	3.457791	1.694409	3.204336	1.639563	2.805456	1.569759	2.253672	1.555632	2.979135	2.118219	2.992431	1.858116	2.596875	2.083317	2.635101	2.024316	2.620974	1.965315	2.513775	1.965315	2.502972	1.893018	1.882215	2.156445	2.104092	1.878891	1.010496	2.180544	0.909945	2.100768
F_S1_T353.JPG	0.87399	2.26839	2.52818	2.2576	3.63706	2.11235	3.73417	2.04263	3.76903	1.90734	3.74828	1.83513	3.60967	1.74134	3.40134	1.65419	3.12744	1.58198	2.72572	1.50562	2.18456	1.47408	2.8884	2.07749	2.87844	1.82102	2.49996	2.04595	2.52818	2.00113	2.50743	1.93888	2.33396	1.92477	2.32317	1.86252	1.74466	2.15053	1.94552	1.84841	0.87067	2.20946	0.74617	2.12978
F_S1_T475.JPG	0.9296	2.28582	2.62529	2.26092	3.70014	2.08828	3.80389	2.00445	3.85618	1.86916	3.83128	1.75877	3.68935	1.67162	3.48517	1.5853	3.21127	1.51973	2.79876	1.47408	2.20531	1.46744	2.99962	2.0501	3.02037	1.78948	2.6145	2.04263	2.64604	1.9837	2.62114	1.92145	2.51407	1.91481	2.48336	1.84509	1.91398	2.15717	2.04927	1.85256	0.93292	2.23685	0.81506	2.14721
F_S1_T477.JPG	0.84328	2.24432	2.65268	2.2991	3.82132	2.17792	3.93171	2.09492	3.984	1.95299	3.95993	1.86252	3.81053	1.76209	3.5856	1.6683	3.31502	1.60273	2.89919	1.51226	2.25428	1.47076	3.0378	2.12231	3.06187	1.84509	2.63857	2.07085	2.70497	1.99781	2.69418	1.9422	2.55557	1.93224	2.54561	1.84841	1.79944	2.15385	2.02852	1.83845	0.8466	2.20282	0.73123	2.14306
F_S1_T479.JPG	0.9711	2.28582	2.656	2.30989	3.7765	2.20199	3.88689	2.10903	3.94914	1.97706	3.91511	1.88659	3.78646	1.80027	3.57481	1.7098	3.27352	1.65087	2.89172	1.55791	2.2991	1.54048	3.0793	2.13642	3.08926	1.87663	2.66347	2.10156	2.6975	2.03931	2.69418	1.98702	2.56221	1.97706	2.53482	1.9007	1.86916	2.18539	2.12563	1.89406	0.97442	2.24017	0.85324	2.16796
F_S1_T481.JPG	1.38693	2.35139	2.8884	2.35471	3.88689	2.19867	4.01554	2.09824	4.05704	1.99781	4.04625	1.92145	3.91511	1.83513	3.75907	1.75545	3.47438	1.69652	3.06519	1.64755	2.51075	1.6268	3.22455	2.1746	3.27684	1.92145	2.86433	2.15717	2.8884	2.09824	2.87097	2.04595	2.75311	2.03931	2.74315	1.97042	2.11899	2.2576	2.31321	1.98702	1.37697	2.31321	1.27322	2.24764
F_S1_T483.JPG	1.26907	2.25428	2.89587	2.33064	3.95993	2.24017	4.06036	2.16464	4.10518	2.04263	4.07115	1.97042	3.93171	1.87331	3.73832	1.78948	3.46774	1.72723	3.10005	1.65087	2.52486	1.60273	3.25277	2.18124	3.28763	1.92809	2.8884	2.13642	2.90583	2.08828	2.89172	2.03267	2.76058	2.01856	2.75643	1.95299	2.11567	2.18871	2.35471	1.92477	1.27322	2.21942	1.162	2.15053
F_S1_T495.JPG	1.10639	2.2991	2.87097	2.28582	3.98732	2.11567	4.0919	2.02935	4.15083	1.90402	4.13008	1.79363	3.96325	1.69237	3.74496	1.60937	3.45363	1.55376	3.02701	1.49483	2.4485	1.49815	3.24945	2.08413	3.31834	1.79695	2.85769	2.06006	2.90915	1.99781	2.89919	1.9422	2.69086	1.94552	2.6809	1.87331	2.03599	2.17128	2.26424	1.86916	1.10639	2.26507	0.99517	2.18124
F_S1_T497.JPG	1.28982	2.27171	2.56636	2.2825	3.49181	2.15053	3.56485	2.0916	3.62378	1.9837	3.59888	1.90402	3.48517	1.82434	3.30838	1.74798	3.10005	1.68905	2.74979	1.65087	2.26424	1.6683	2.92326	2.12646	2.93322	1.89738	2.60039	2.10156	2.62861	2.0501	2.62861	2.00445	2.49664	1.99449	2.48253	1.93888	2.02188	2.18124	2.18788	1.93888	1.2865	2.23685	1.17943	2.18539
F_S1_T376.JPG	0.854016	2.01828	2.494494	2.010774	3.53616	1.857318	3.651252	1.770582	3.710466	1.648818	3.689616	1.547904	3.550338	1.450326	3.34851	1.35942	3.059112	1.289364	2.651286	1.220142	2.115024	1.19262	2.822256	1.815618	2.86062	1.543734	2.4603	1.791432	2.494494	1.721376	2.487822	1.65549	2.366058	1.645482	2.345208	1.568754	1.742226	1.895682	1.899018	1.582098	0.843174	1.97241	0.732252	1.88901
F_S1_T378.JPG	0.979116	2.090838	2.529522	2.132538	3.522816	2.01411	3.62373	1.937382	3.675438	1.818954	3.66543	1.74306	3.532824	1.627968	3.341004	1.55124	3.07329	1.48869	2.7105	1.418634	2.177574	1.404456	2.863956	1.954896	2.92317	1.69719	2.529522	1.924038	2.56455	1.864824	2.561214	1.815618	2.425272	1.80561	2.407758	1.746396	1.804776	2.004102	1.975746	1.74306	0.969108	2.05998	0.874866	1.986588
F_S1_T412.JPG	0.937416	2.279322	2.700492	2.234286	3.9198	2.069988	4.010706	1.996596	4.059078	1.874832	4.038228	1.78476	3.888108	1.687182	3.703794	1.599612	3.417732	1.537062	2.940684	1.450326	2.285994	1.436148	3.083298	2.042466	3.104148	1.791432	2.73552	2.007438	2.77722	1.948224	2.769714	1.885674	2.617092	1.871496	2.596242	1.80561	1.84314	2.12253	2.170902	1.78476	0.940752	2.234286	0.798138	2.153388
F_S1_T414.JPG	1.185114	1.906524	2.759706	2.01828	3.870594	1.95156	3.985686	1.86816	4.038228	1.746396	4.027386	1.65549	3.895614	1.557912	3.713802	1.46367	3.463602	1.391112	3.044934	1.29687	2.477814	1.247664	3.13584	1.861488	3.215904	1.599612	2.79807	1.808946	2.846442	1.746396	2.833098	1.700526	2.700492	1.673004	2.686314	1.617126	2.038296	1.850646	2.306844	1.586268	1.177608	1.857318	1.06335	1.788096
F_S1_T422.JPG	1.14675	2.167566	2.602914	2.22678	3.54033	2.108352	3.647916	2.024952	3.710466	1.913196	3.692952	1.812282	3.55701	1.728882	3.386874	1.658826	3.132504	1.607118	2.769714	1.547904	2.31018	1.53039	2.982384	2.05581	3.014076	1.818954	2.602914	2.024952	2.633772	1.97241	2.6271	1.927374	2.512008	1.924038	2.508672	1.850646	1.93071	2.10168	2.108352	1.861488	1.143414	2.132538	1.052508	2.066652
F_S1_T424.JPG	1.275186	2.303508	2.874798	2.282658	3.85725	2.146716	3.950658	2.063316	4.0032	1.948224	3.993192	1.850646	3.839736	1.753068	3.662094	1.67634	3.41106	1.620462	3.017412	1.582098	2.43945	1.582098	3.222576	2.094174	3.250932	1.850646	2.853948	2.08083	2.88147	2.024952	2.863956	1.975746	2.738856	1.965738	2.728014	1.913196	2.09751	2.18508	2.278488	1.927374	1.268514	2.255136	1.1676	2.181744
F_S1_T436.JPG	1.010808	2.3352	2.630436	2.373564	3.679608	2.261808	3.783858	2.178408	3.81138	2.069988	3.79053	1.979916	3.66543	1.882338	3.484452	1.78059	3.226746	1.714704	2.825592	1.637976	2.230116	1.617126	3.020748	2.188416	3.065784	1.924038	2.609586	2.16423	2.657958	2.091672	2.641278	2.03913	2.532858	2.010774	2.512008	1.944888	1.798104	2.240958	2.052474	1.969074	1.010808	2.279322	0.895716	2.20593
F_S1_T452.JPG	1.327728	2.26848	2.825592	2.33103	3.783858	2.223444	3.863922	2.16423	3.9198	2.03913	3.908958	1.959066	3.773016	1.861488	3.578694	1.78059	3.345174	1.721376	2.993226	1.662162	2.508672	1.624632	3.118326	2.170902	3.146682	1.934046	2.783892	2.132538	2.825592	2.084166	2.81892	2.024952	2.707164	2.01828	2.686314	1.959066	2.079996	2.20593	2.316852	1.948224	1.321056	2.234286	1.220142	2.165898
F_S1_T454.JPG	1.2093	2.063316	2.697156	2.05998	3.713802	1.882338	3.79053	1.80561	3.849744	1.683846	3.83223	1.586268	3.70713	1.495362	3.51948	1.418634	3.275118	1.386942	2.88147	1.331898	2.334366	1.33857	3.041598	1.86816	3.09414	1.610454	2.679642	1.84731	2.718006	1.798104	2.707164	1.74306	2.582064	1.74306	2.571222	1.662162	1.90569	1.965738	2.13921	1.683846	1.195122	2.01411	1.07169	1.949892
F_S1_T609.JPG	1.305756	2.175984	2.784564	2.218212	3.762432	2.129616	3.853512	2.055096	3.893256	1.926756	3.890772	1.860516	3.753324	1.766124	3.56454	1.68084	3.333528	1.6146	2.965068	1.537596	2.464128	1.514412	3.095892	2.063376	3.115764	1.832364	2.79036	2.015352	2.82762	1.968984	2.804436	1.92096	2.701764	1.911852	2.672784	1.84644	2.098152	2.09484	2.278656	1.85472	1.3041	2.129616	1.206396	2.066688
F_S1_T279.JPG	1.21605	2.37765	2.9172	2.38425	4.00125	2.246475	4.104375	2.1582	4.1547	2.051775	4.145625	1.957725	4.020225	1.848	3.81975	1.748175	3.512025	1.6731	3.092925	1.598025	2.531925	1.563375	3.2802	2.180475	3.3528	1.901625	2.88255	2.152425	2.9205	2.0955	2.894925	2.023725	2.7852	2.027025	2.76375	1.94535	2.01465	2.25885	2.2935	1.957725	1.21275	2.330625	1.09395	2.25885
F_S1_T281.JPG	1.177527	2.40159	2.69244	2.398266	3.777726	2.265306	3.875784	2.186361	3.919827	2.070021	3.888249	1.991076	3.765261	1.90299	3.572469	1.827369	3.314028	1.766706	2.915979	1.706874	2.373336	1.675296	3.096306	2.22708	3.133701	1.975287	2.679975	2.205474	2.71737	2.15229	2.699088	2.092458	2.616819	2.08581	2.603523	2.016006	1.979442	2.291067	2.181375	2.025978	1.174203	2.36004	1.054539	2.303532
F_S1_T380.JPG	1.461729	1.83651	2.906838	1.845651	3.923151	1.716846	4.023702	1.634577	4.081041	1.508265	4.067745	1.432644	3.948081	1.347051	3.777726	1.268106	3.500172	1.20495	3.143673	1.145118	2.610171	1.110216	3.238407	1.675296	3.291591	1.432644	2.944233	1.644549	2.985783	1.583886	2.96667	1.524054	2.847006	1.528209	2.831217	1.457574	2.19384	1.729311	2.439816	1.457574	1.461729	1.789143	1.347051	1.691916
F_S1_T382.JPG	1.098582	2.36004	2.496324	2.347575	3.405438	2.2437	3.503496	2.164755	3.537567	2.057556	3.528426	1.987752	3.408762	1.896342	3.228435	1.814073	3.014037	1.77003	2.670003	1.722663	2.168079	1.722663	2.843682	2.189685	2.887725	1.966146	2.53455	2.168079	2.566128	2.114064	2.547015	2.070021	2.439816	2.066697	2.424027	2.000217	1.871412	2.249517	2.023485	2.016006	1.086117	2.319321	0.994707	2.262813
F_S1_T384.JPG	1.170879	2.17722	2.632608	2.142318	3.727035	1.997724	3.825093	1.905483	3.869136	1.795791	3.856671	1.697733	3.702105	1.609647	3.500172	1.546491	3.254196	1.499124	2.884401	1.464222	2.341758	1.473363	3.080517	1.968639	3.077193	1.722663	2.704905	1.950357	2.752272	1.899666	2.729835	1.843158	2.613495	1.839834	2.587734	1.77003	1.950357	2.050908	2.168079	1.792467	1.165062	2.138994	1.076145	2.063373
F_S1_T386.JPG	1.303839	2.275278	2.878584	2.281095	3.884925	2.161431	3.979659	2.079162	4.027026	1.971963	4.002096	1.905483	3.891573	1.81158	3.695457	1.729311	3.437016	1.659507	3.070545	1.602999	2.540367	1.555632	3.273309	2.114064	3.285774	1.858947	2.843682	2.079162	2.881908	2.025978	2.87526	1.971963	2.761413	1.959498	2.743131	1.90299	2.086641	2.170572	2.322645	1.899666	1.303839	2.240376	1.193316	2.148966
F_S1_T388.JPG	0.802746	2.174727	2.666679	2.180544	3.80598	2.003541	3.93894	1.908807	3.998772	1.795791	3.979659	1.694409	3.812628	1.583886	3.591582	1.504941	3.273309	1.451757	2.868612	1.381953	2.272785	1.378629	3.020685	1.971963	3.077193	1.701057	2.616819	1.950357	2.657538	1.883877	2.641749	1.824045	2.480535	1.827369	2.478042	1.741776	1.707705	2.066697	2.013513	1.754241	0.808563	2.120712	0.688068	2.045091
F_S1_T485.JPG	1.430151	2.240376	3.00822	2.284419	4.05528	2.164755	4.153338	2.082486	4.209846	1.968639	4.197381	1.887201	4.05528	1.801608	3.850023	1.701057	3.575793	1.637901	3.19104	1.580562	2.610171	1.56228	3.336465	2.111571	3.380508	1.848975	2.979135	2.082486	3.017361	2.029302	3.007389	1.965315	2.87526	1.959498	2.866119	1.887201	2.197164	2.154783	2.44314	1.887201	1.426827	2.193009	1.332093	2.123205
F_S1_T487.JPG	1.089441	2.217939	2.739807	2.224587	3.800163	2.054232	3.910686	1.971963	3.96387	1.843158	3.948081	1.757565	3.818445	1.671972	3.569145	1.590534	3.317352	1.546491	2.947557	1.511589	2.345082	1.492476	3.096306	2.025978	3.086334	1.776678	2.682468	2.007696	2.729835	1.947033	2.71737	1.887201	2.591058	1.883877	2.571945	1.81158	1.937892	2.098275	2.15229	1.829862	1.076145	2.173896	0.978918	2.08581
F_S1_T489.JPG	0.826845	2.076669	2.474718	2.045091	3.50682	1.887201	3.610695	1.808256	3.667203	1.687761	3.64809	1.593858	3.500172	1.499124	3.28245	1.416855	3.020685	1.366164	2.629284	1.318797	2.064204	1.299684	2.852823	1.845651	2.910162	1.578069	2.480535	1.824045	2.524578	1.760889	2.515437	1.70355	2.408238	1.70355	2.395773	1.634577	1.666986	1.943709	1.912962	1.650366	0.824352	2.035119	0.707181	1.937061
F_S1_T493.JPG	1.164996	2.263752	2.846664	2.286936	3.927204	2.168532	4.04892	2.07	4.09446	1.940832	4.087008	1.845612	3.915612	1.73466	3.687084	1.651032	3.417156	1.590588	2.998188	1.526004	2.416104	1.521864	3.181176	2.100636	3.264804	1.814976	2.830932	2.050956	2.87316	2.001276	2.865708	1.944144	2.720808	1.932552	2.709216	1.867968	1.971468	2.16108	2.272032	1.864656	1.153404	2.218212	1.050732	2.15694
F_S1_T647.JPG	1.225725	2.161431	2.577762	2.214615	3.446988	2.098275	3.540891	2.029302	3.58992	1.909638	3.579948	1.824876	3.456129	1.730142	3.272478	1.664493	3.043953	1.596351	2.704074	1.55397	2.199657	1.558125	2.891049	2.046753	2.913486	1.809918	2.566128	2.012682	2.596875	1.955343	2.585241	1.912962	2.470563	1.901328	2.45976	1.843989	1.825707	2.084979	2.104092	1.848144	1.222401	2.115726	1.084455	2.054232
F_S1_T683.JPG	1.174446	2.085174	2.781324	2.0475	3.951675	1.915641	4.060602	1.828827	4.125303	1.696968	4.087629	1.618344	3.929562	1.524159	3.710889	1.437345	3.383289	1.377558	3.007368	1.298115	2.443077	1.276002	3.244059	1.855035	3.240783	1.592136	2.804256	1.832922	2.852577	1.772316	2.84193	1.7199	2.683863	1.715805	2.668302	1.640457	2.002455	1.953315	2.228499	1.659294	1.17117	2.040129	1.035216	1.979523
F_S1_T685.JPG	1.181817	2.182635	2.920554	2.220309	4.012281	2.085174	4.132674	2.009826	4.18509	1.885338	4.181814	1.783782	3.99672	1.674855	3.790332	1.588041	3.496311	1.524159	3.097458	1.44144	2.499588	1.418508	3.289923	2.028663	3.345615	1.753479	2.856672	1.982799	2.901717	1.94103	2.898441	1.885338	2.769858	1.863225	2.762487	1.798524	2.051595	2.081079	2.266173	1.791153	1.178541	2.119572	1.068795	2.043405
F_S1_T689.JPG	1.258011	2.084967	2.85417	2.069064	3.912138	1.923426	4.010904	1.846422	4.069494	1.70748	4.054428	1.622943	3.907953	1.526688	3.700377	1.449684	3.438396	1.403649	3.042495	1.345896	2.488401	1.350081	3.219102	1.888272	3.261789	1.630476	2.869236	1.861488	2.900205	1.80792	2.885139	1.750167	2.7621	1.753515	2.742849	1.680696	2.089152	1.965276	2.277477	1.70748	1.246293	2.046465	1.154223	1.976994
F_S1_T691.JPG	1.204443	2.1762	2.792232	2.215539	3.912138	2.065716	4.011741	1.99206	4.054428	1.857303	4.038525	1.776951	3.881169	1.676511	3.673593	1.596159	3.419145	1.545939	3.023244	1.480653	2.458269	1.47312	3.181437	2.030562	3.246723	1.761885	2.784699	2.003778	2.839104	1.934307	2.823201	1.888272	2.696814	1.884924	2.696814	1.800387	1.966113	2.0925	2.273292	1.800387	1.200258	2.126817	1.031184	2.034747
F_S1_T693.JPG	1.108188	2.180385	2.7621	2.196288	3.903768	2.027214	4.007556	1.926774	4.069494	1.80792	4.026807	1.723383	3.888702	1.627128	3.65769	1.553472	3.362229	1.480653	2.977209	1.427085	2.412234	1.415367	3.192318	2.003778	3.219102	1.715013	2.808135	1.965276	2.858355	1.904175	2.834919	1.842237	2.680911	1.84977	2.665845	1.769418	1.973646	2.073249	2.212191	1.784484	1.104003	2.141883	0.996867	2.065716
F_S1_T764.JPG	1.362039	2.082877	2.976946	2.109149	3.991702	1.984357	4.100895	1.897331	4.150155	1.795527	4.131272	1.705217	4.00648	1.622296	3.799588	1.53527	3.527837	1.49422	3.154282	1.421972	2.618169	1.384206	3.312735	1.950696	3.365279	1.705217	2.965452	1.920319	2.995829	1.859565	2.981051	1.81441	2.856259	1.795527	2.852154	1.738878	2.218342	1.991746	2.392394	1.735594	1.35465	2.033617	1.233963	1.927708
F_S1_T766.JPG	1.001052	2.4012	2.747304	2.370564	3.774852	2.184264	3.884976	2.084904	3.94542	1.955736	3.918924	1.860516	3.75912	1.761984	3.52728	1.666764	3.253212	1.621224	2.876472	1.555812	2.30184	1.536768	3.081816	2.15694	3.119904	1.856376	2.652084	2.134584	2.705904	2.06586	2.68686	2.012868	2.515464	2.012868	2.49642	1.932552	1.841472	2.25216	2.043504	1.951596	1.001052	2.335788	0.856152	2.259612
F_S1_T768.JPG	1.168308	2.363112	2.952648	2.35152	3.9951	2.20662	4.101912	2.1114	4.166496	2.001276	4.154904	1.898604	3.99924	1.78848	3.8088	1.696572	3.512376	1.64358	3.116592	1.571544	2.530368	1.54836	3.268944	2.153628	3.348432	1.87542	2.907108	2.122992	2.945196	2.058408	2.930292	1.989684	2.808576	1.978092	2.800296	1.906056	2.039364	2.244708	2.313432	1.9251	1.141812	2.309292	1.020096	2.225664
F_S1_T770.JPG	1.03914	2.100636	2.713356	2.027772	3.865932	1.810836	3.957012	1.715616	3.987648	1.609632	3.94542	1.536768	3.80466	1.46142	3.588552	1.404288	3.2913	1.35792	2.888064	1.293336	2.339928	1.290024	3.131496	1.82988	3.116592	1.574856	2.68686	1.826568	2.724948	1.765296	2.709216	1.708164	2.575908	1.704852	2.54196	1.631988	1.87956	1.951596	2.11968	1.666764	1.035	2.058408	0.936468	1.982232
F_S1_T772.JPG	0.760932	2.222352	2.435148	2.214072	3.542184	2.089044	3.66804	1.997136	3.710268	1.872108	3.698676	1.781028	3.534732	1.670076	3.333528	1.59804	3.062772	1.5525	2.663676	1.483776	2.112228	1.464732	2.842524	2.035224	2.911248	1.769436	2.423556	2.001276	2.473236	1.948284	2.473236	1.887012	2.339928	1.887012	2.313432	1.822428	1.640268	2.1114	1.841472	1.837332	0.769212	2.16108	0.65826	2.100636
F_S1_T774.JPG	1.08054	2.184264	2.67858	2.229804	3.75912	2.137896	3.861792	2.054268	3.915612	1.92924	3.90402	1.83402	3.755808	1.7388	3.553776	1.670076	3.307032	1.60218	2.888064	1.529316	2.329164	1.49868	3.131496	2.062548	3.119904	1.814976	2.716668	2.02032	2.751444	1.959048	2.7324	1.913508	2.602404	1.894464	2.594952	1.826568	1.872108	2.089044	2.131272	1.841472	1.08054	2.15694	1.012644	2.054268
F_S1_T776.JPG	1.434924	2.332476	3.047868	2.39292	4.09032	2.2563	4.18968	2.16522	4.227768	2.058408	4.208724	1.963188	4.09446	1.87956	3.880836	1.776888	3.607596	1.715616	3.24162	1.628676	2.701764	1.60218	3.371616	2.20662	3.451104	1.944144	3.01392	2.168532	3.05532	2.1114	3.043728	2.046816	2.930292	2.035224	2.907108	1.967328	2.2563	2.248848	2.49228	1.963188	1.438236	2.290248	1.313208	2.20662
F_S1_T778.JPG	1.065636	2.35152	2.72826	2.339928	3.7674	2.187576	3.877524	2.092356	3.923064	1.97064	3.90816	1.891152	3.751668	1.795932	3.550464	1.723896	3.287988	1.658484	2.87316	1.60218	2.317572	1.5939	3.05532	2.15694	3.10914	1.887012	2.675268	2.130444	2.713356	2.07	2.694312	2.02446	2.594952	2.001276	2.575908	1.932552	1.917648	2.233116	2.138724	1.944144	1.073088	2.313432	0.958824	2.237256
F_S1_T780.JPG	1.046592	2.096496	2.644632	2.100636	3.6639	1.978092	3.7674	1.8837	3.816252	1.772748	3.797208	1.68912	3.67218	1.5939	3.470148	1.50282	3.188628	1.445688	2.82762	1.376964	2.282796	1.369512	2.994876	1.910196	3.028824	1.670076	2.648772	1.887012	2.68272	1.83402	2.667816	1.772748	2.5461	1.769436	2.53782	1.696572	1.8837	1.982232	2.062548	1.712304	1.04328	2.050956	0.932328	1.978092
F_S1_T782.JPG	1.3248	2.404512	2.930292	2.4012	3.94542	2.25216	4.04064	2.16108	4.075416	2.046816	4.056372	1.959048	3.930516	1.894464	3.71772	1.814976	3.458556	1.769436	3.105	1.700712	2.530368	1.696572	3.279708	2.222352	3.283848	1.978092	2.880612	2.195028	2.91456	2.142036	2.902968	2.089044	2.754756	2.084904	2.735712	2.027772	2.153628	2.294388	2.344068	2.027772	1.328112	2.34738	1.213848	2.282796
F_S1_T784.JPG	1.218246	2.099937	2.780526	2.092458	3.841713	1.943709	3.948912	1.843989	3.987138	1.714353	3.978828	1.630422	3.815121	1.531533	3.609033	1.450926	3.356409	1.386108	2.960022	1.340403	2.436492	1.325445	3.142842	1.901328	3.200181	1.630422	2.788005	1.874736	2.818752	1.821552	2.807118	1.760058	2.704074	1.752579	2.696595	1.668648	2.02764	1.974456	2.237883	1.683606	1.207443	2.054232	1.084455	1.989414
F_S1_T955.JPG	1.28436	2.352714	2.870628	2.36856	3.951492	2.215104	4.054908	2.119194	4.108284	1.992426	4.085766	1.916532	3.908958	1.828128	3.69462	1.75557	3.434412	1.70136	3.058278	1.640478	2.507004	1.643814	3.27345	2.17257	3.276786	1.924038	2.851446	2.145882	2.904822	2.092506	2.882304	2.03079	2.74803	2.042466	2.728848	1.965738	2.058312	2.249298	2.32686	1.965738	1.276854	2.311014	1.18845	2.22678
F_S1_T957.JPG	1.420265	2.063341	3.066273	2.075003	4.057543	1.952552	4.172497	1.879248	4.237471	1.756797	4.222477	1.676829	4.076702	1.573537	3.889277	1.485239	3.629381	1.423597	3.234539	1.347794	2.722244	1.312808	3.452785	1.895075	3.479441	1.634346	3.058776	1.860089	3.081267	1.802612	3.077935	1.734306	2.939657	1.737638	2.924663	1.665167	2.22411	1.948387	2.46568	1.672664	1.408603	2.017526	1.313641	1.925063
F_S1_T959.JPG	1.305311	2.254931	2.828868	2.334899	3.835965	2.250766	3.942589	2.178295	3.996734	2.055844	3.980907	1.963381	3.835965	1.871751	3.632713	1.787618	3.402805	1.734306	3.03212	1.646008	2.50733	1.615187	3.169565	2.17413	3.21538	1.936725	2.836365	2.120818	2.874683	2.070838	2.863854	2.025023	2.703085	2.013361	2.703085	1.952552	2.101659	2.185792	2.285752	1.94089	1.313641	2.200786	1.213681	2.128315
F_S1_T961.JPG	1.666833	2.269092	3.162068	2.311575	4.092529	2.212448	4.203318	2.135812	4.249133	2.020858	4.234139	1.94089	4.122517	1.852592	3.915933	1.775956	3.686025	1.722644	3.346161	1.65767	2.836365	1.646008	3.487771	2.154971	3.536918	1.914234	3.154571	2.120818	3.196221	2.066673	3.185392	2.017526	3.081267	2.005864	3.07377	1.948387	2.469012	2.200786	2.660602	1.948387	1.665167	2.235772	1.581034	2.169965
F_S1_T963.JPG	1.581034	2.020858	3.012961	2.101659	4.011728	2.017526	4.11502	1.936725	4.165	1.848427	4.165	1.764294	4.004231	1.668499	3.843462	1.596028	3.625216	1.523557	3.219545	1.454418	2.725576	1.4161	3.40697	1.948387	3.437791	1.710982	3.035452	1.898407	3.081267	1.852592	3.062108	1.79928	2.955484	1.783453	2.947987	1.710982	2.304911	1.948387	2.55731	1.695988	1.581034	1.970878	1.485239	1.910069
F_S1_T965.JPG	1.700153	2.047514	3.092929	2.0825	4.000066	2.013361	4.095861	1.929228	4.145841	1.825936	4.149173	1.741803	4.011728	1.650173	3.820138	1.576869	3.586898	1.519392	3.26536	1.454418	2.806377	1.420265	3.387811	1.936725	3.421964	1.710982	3.116253	1.898407	3.147074	1.848427	3.131247	1.806777	3.027955	1.791783	3.008796	1.737638	2.434859	1.975043	2.614787	1.741803	1.695988	2.013361	1.619352	1.936725
F_S1_T967.JPG	1.198687	2.028355	2.909669	2.009196	4.007563	1.837598	4.119185	1.753465	4.160835	1.622684	4.134179	1.542716	3.992569	1.446921	3.797647	1.381947	3.4986	1.339464	3.085432	1.278655	2.533986	1.266993	3.341996	1.810942	3.376149	1.542716	2.844695	1.810942	2.898007	1.741803	2.89051	1.684326	2.725576	1.684326	2.733073	1.60769	2.04085	1.905904	2.296581	1.615187	1.194522	1.990037	1.079568	1.89091
F_S1_T969.JPG	1.28282	1.967546	2.947987	2.055844	4.007563	1.94089	4.092529	1.852592	4.126682	1.730141	4.095861	1.638511	3.969245	1.550213	3.78182	1.461915	3.533586	1.389444	3.157903	1.309476	2.614787	1.271158	3.269525	1.875916	3.353658	1.611855	2.947987	1.837598	2.997134	1.768459	2.986305	1.710982	2.867186	1.69932	2.855524	1.634346	2.144142	1.910069	2.389044	1.631014	1.28282	1.933393	1.175363	1.84093
F_S1_T971.JPG	1.172031	1.795115	2.752232	1.955884	3.743502	1.898407	3.846794	1.818439	3.904271	1.710982	3.885112	1.622684	3.755164	1.535219	3.571904	1.458583	3.311175	1.393609	2.947987	1.312808	2.446521	1.262828	3.116253	1.814274	3.116253	1.588531	2.729741	1.775956	2.775556	1.718479	2.768059	1.668499	2.64894	1.653505	2.633946	1.581034	1.994202	1.791783	2.228275	1.561875	1.167866	1.760962	1.071238	1.687658
F_S1_T973.JPG	1.356918	2.265144	2.786394	2.241792	3.778854	2.111688	3.843906	2.058312	3.905622	1.946556	3.874764	1.823958	3.759672	1.74723	3.541164	1.667166	3.31932	1.61379	2.951526	1.544568	2.449458	1.547904	3.139176	2.069154	3.161694	1.820622	2.817252	2.046636	2.832264	1.992426	2.817252	1.927374	2.70633	1.927374	2.682978	1.862322	2.115858	2.13087	2.311014	1.866492	1.349412	2.22261	1.249332	2.142546
F_S1_T1280.JPG	1.111722	1.739724	2.517846	1.770582	3.403554	1.678842	3.483618	1.60545	3.541164	1.494528	3.533658	1.414464	3.418566	1.32606	3.226746	1.245162	3.000732	1.18428	2.671302	1.122564	2.195922	1.100046	2.828928	1.617126	2.882304	1.37193	2.487822	1.578762	2.526186	1.521216	2.51034	1.475346	2.384406	1.46367	2.380236	1.398618	1.858986	1.624632	2.046636	1.398618	1.115892	1.678842	1.023318	1.636308
F_S1_T321.JPG	1.146937	2.116538	2.871037	2.078772	3.949831	1.897331	4.036857	1.807021	4.097611	1.663346	4.063129	1.58453	3.912065	1.482726	3.705173	1.392416	3.440811	1.343156	3.02949	1.260235	2.426055	1.279118	3.241308	1.878448	3.237203	1.603413	2.814388	1.871059	2.859543	1.795527	2.837376	1.738878	2.693701	1.738878	2.683028	1.667451	2.00324	2.007345	2.263497	1.67484	1.132159	2.078772	1.007367	2.022123
F_S1_T438.JPG	1.14395	2.210245	2.697885	2.21776	3.741635	2.06078	3.845175	1.979785	3.886925	1.85704	3.86772	1.76853	3.73746	1.680855	3.5571	1.615725	3.28823	1.56145	2.87073	1.51135	2.348855	1.49632	3.09284	2.0374	3.09284	1.787735	2.72043	2.01068	2.751325	1.96058	2.72878	1.899625	2.59017	1.90714	2.57514	1.83366	1.964755	2.10253	2.1877	1.83032	1.13226	2.16432	0.97862	2.11088
F_S1_T442.JPG	1.12057	1.530555	2.69371	1.56145	3.71408	1.4195	3.821795	1.33934	3.87941	1.21242	3.848515	1.1356	3.733285	1.05544	3.522865	0.974445	3.253995	0.91349	2.889935	0.859215	2.352195	0.8517	3.020195	1.388605	3.10787	1.1356	2.697885	1.36606	2.747985	1.30427	2.72878	1.246655	2.60186	1.246655	2.58683	1.181525	1.923005	1.462085	2.133425	1.193215	1.12057	1.49298	1.02872	1.438705
F_S1_T444.JPG	0.844185	1.53473	2.47494	1.580655	3.50366	1.462085	3.62223	1.37775	3.679845	1.255005	3.64895	1.1857	3.507	1.09719	3.31161	1.02037	3.031885	0.96693	2.662815	0.9018	2.12257	0.87842	2.828145	1.41616	2.893275	1.17067	2.455735	1.37775	2.4716	1.331825	2.479115	1.281725	2.3714	1.26252	2.352195	1.19739	1.639105	1.465425	1.89545	1.20073	0.83667	1.488805	0.725615	1.435365
F_S1_T517.JPG	1.105808	1.931456	2.684592	1.877896	3.816768	1.677664	3.892576	1.609272	3.942016	1.49968	3.93048	1.408216	3.813472	1.30604	3.60912	1.241768	3.32072	1.177496	2.912016	1.139592	2.351696	1.158544	3.13532	1.677664	3.146856	1.419752	2.684592	1.677664	2.71508	1.620808	2.688712	1.575488	2.548632	1.575488	2.52556	1.514512	1.96524	1.791376	2.173712	1.518632	1.098392	1.896848	0.962432	1.817744
F_S1_T533.JPG	1.261544	1.86636	2.916136	1.942168	3.97992	1.863064	4.101048	1.768304	4.150488	1.647176	4.12	1.545	3.9758	1.442824	3.767328	1.35136	3.51436	1.283792	3.071048	1.207984	2.563464	1.158544	3.291056	1.77572	3.332256	1.507096	2.862576	1.72628	2.919432	1.669424	2.9046	1.609272	2.7604	1.597736	2.757104	1.521928	2.048464	1.787256	2.366528	1.510392	1.257424	1.817744	1.143712	1.753472
F_S1_T535.JPG	1.132176	2.097904	2.696128	2.108616	3.684104	1.938872	3.771448	1.87048	3.820888	1.753472	3.797816	1.669424	3.661856	1.5862	3.483872	1.507096	3.237496	1.438704	2.828792	1.389264	2.287424	1.397504	3.052096	1.912504	3.033144	1.673544	2.627736	1.900968	2.650808	1.851528	2.635976	1.791376	2.514848	1.783136	2.499192	1.715568	1.950408	1.991608	2.15064	1.72628	1.12476	2.05588	1.022584	1.991608
F_S1_T655.JPG	1.228095	1.975703	2.979681	2.048479	3.899305	1.956682	4.009296	1.869847	4.073802	1.744143	4.066359	1.634152	3.90344	1.515891	3.694209	1.421613	3.439493	1.345529	3.044187	1.269445	2.515734	1.231403	3.211241	1.850826	3.24184	1.59611	2.839091	1.812784	2.880441	1.751586	2.872998	1.68708	2.758872	1.672194	2.743986	1.603553	2.105542	1.888868	2.318081	1.59611	1.228095	1.945931	1.109834	1.858269
F_S1_T657.JPG	1.131336	2.05096	2.714214	2.065846	3.716538	1.919467	3.811643	1.846691	3.85382	1.729257	3.830664	1.649038	3.697517	1.558068	3.511442	1.493562	3.279882	1.424921	2.915175	1.348837	2.375144	1.332297	3.006145	1.896311	3.021858	1.656481	2.660459	1.862404	2.683615	1.805341	2.664594	1.751586	2.562046	1.740835	2.550468	1.675502	1.969087	1.956682	2.174183	1.660616	1.13299	2.010437	1.007286	1.930218
F_S1_T519.JPG	1.197654	2.187342	2.900838	2.251458	3.947244	2.133912	4.075476	2.05089	4.124796	1.937454	4.124796	1.851144	4.000674	1.740996	3.811614	1.650576	3.509118	1.59057	3.094008	1.510836	2.51943	1.461516	3.278958	2.077194	3.36609	1.805112	2.85234	2.031984	2.909058	1.975266	2.904948	1.91115	2.765208	1.899642	2.765208	1.832238	2.032806	2.115006	2.28927	1.832238	1.201764	2.14131	1.084218	2.058288
F_S1_T523.JPG	0.963384	2.183232	2.640264	2.19474	3.664476	2.077194	3.750786	2.00568	3.819012	1.884846	3.773802	1.77552	3.626664	1.68099	3.422808	1.609476	3.180318	1.548648	2.795622	1.484532	2.23995	1.454118	2.976462	2.017188	3.025782	1.768122	2.580258	1.990884	2.629578	1.930056	2.621358	1.884846	2.458602	1.877448	2.459424	1.809222	1.798536	2.069796	2.017188	1.797714	0.955986	2.14131	0.816246	2.092812
F_S1_T527.JPG	1.110522	2.055	2.727396	2.062398	3.77709	1.91526	3.883128	1.828128	3.935736	1.699896	3.906144	1.612764	3.769692	1.522344	3.562548	1.431924	3.283068	1.371096	2.881932	1.318488	2.372292	1.314378	3.101406	1.880736	3.097296	1.624272	2.678076	1.851144	2.70849	1.797714	2.689584	1.740996	2.580258	1.7262	2.583546	1.662084	1.926768	1.930056	2.187342	1.657974	1.110522	2.017188	1.024212	1.95636
F_S1_T529.JPG	1.156554	2.133912	2.817816	2.138022	3.87984	2.00979	3.981768	1.930056	4.030266	1.797714	3.989166	1.711404	3.856824	1.612764	3.656256	1.506726	3.388284	1.45083	2.98797	1.390002	2.462712	1.333284	3.17703	1.945674	3.207444	1.68099	2.731506	1.933344	2.75781	1.87005	2.75781	1.801824	2.625468	1.797714	2.625468	1.737708	1.979376	2.013078	2.24406	1.72209	1.159842	2.081304	1.069422	1.998282
F_S1_T534.JPG	1.152444	1.896354	2.7537	1.873338	3.849426	1.72209	3.958752	1.63167	4.008072	1.506726	3.973548	1.413018	3.814902	1.314378	3.607758	1.227246	3.31266	1.186146	2.912346	1.129428	2.414214	1.114632	3.165522	1.68099	3.184428	1.416306	2.765208	1.665372	2.791512	1.609476	2.784114	1.54125	2.625468	1.552758	2.625468	1.480422	1.953072	1.77141	2.229264	1.484532	1.145046	1.854432	1.020102	1.782918
F_S1_F1544.JPG	1.399923	1.755459	2.91342	1.850104	3.956984	1.766981	4.066443	1.687973	4.107593	1.577691	4.081257	1.498683	3.945462	1.400746	3.75288	1.313508	3.487874	1.253429	3.129046	1.177713	2.608087	1.116811	3.343849	1.698672	3.378415	1.438604	2.860748	1.653407	2.917535	1.593328	2.906013	1.539833	2.777625	1.521727	2.78174	1.453418	2.127455	1.687973	2.335674	1.460825	1.405684	1.706079	1.311862	1.615549
